# Supplementary material for: RNA-Seq Reveals the Angiogenesis Diversity between the Fetal and Adults Bone Mesenchyme Stem Cell
Source: PLoS One. 2016 Feb 22;11(2):e0149171. doi: 10.1371/journal.pone.0149171 (PMC4764296; doi:10.1371/journal.pone.0149171)
Supplement: S1 File — (XLS) [file pone.0149171.s004.xls]

## Sheet: Sheet1
Gene	A002	A003	A005	A006	A008	A009	A010	A017	E001	E002	E003	E004	E005	F001	F002	F003	F004	F005	F006	F007	F008	F009	F010	F011	F012	F013	F014	F015
AACS	2.00924	1.60964	1.66338	3.13078	1.49033	1.78692	2.14263	0.880727	6.91369	10.9315	7.21397	8.25222	9.70044	1.88565	0.726069	1.08146	1.92034	1.11111	2.74047	4.56731	1.23195	1.96992	3.69397	1.39566	0.438446	1.39897	1.41185	0.688081
AADAC	0.668034	27.3944	4.97979	17.0473	0.293505	0.131968	2.87174	15.534	0	0	0	0	0	0	0	0	0	0	0	0	0	0	0	0	0	0	0	0
AADACL3	0	0	0	0	0	0	0	0	2.4904	2.55103	0	1.7026	0.273272	0	0	0	0	0.022296	0	0	0	0	0	0	0	0	0	0
AAMP	9.12136	7.04592	3.63272	4.86473	6.04655	7.4469	8.30465	6.90897	33.0478	34.4426	18.0363	40.3438	28.9277	12.6495	7.83164	11.529	9.57981	11.27	9.84723	9.32929	12.7902	11.2067	10.2134	12.7892	13.5349	5.98174	9.17381	6.64542
AARS	5.25068	5.27872	1.504	7.45325	10.2901	7.00343	5.95022	4.78496	17.8316	17.8484	24.6557	14.5792	7.86262	14.2187	2.54498	7.27514	9.84079	13.1891	9.47123	4.19677	12.8143	7.5926	13.2919	20.9733	10.1117	6.14119	12.8542	7.02872
AASS	1.34157	0.131009	0.888246	1.13545	0.0200719	1.01079	0.897781	0.175833	35.035	33.7529	42.3936	31.1729	52.0669	0.0504229	0.120797	0.257428	1.01385	0.0598585	0.682077	0	0.0183386	1.24697	0	1.018	0.303126	0.122068	0.0733876	0.222412
ABCA8	2.50237	3.09275	0.00360353	3.42958	1.50393	1.85263	0.529851	1.83483	0	0	0	0	0	0	0	0	0.683829	0	0.0318219	0	0	0	0	0	0	0.00864076	0.0177235	0
ABCC3	0.552962	1.12902	2.38834	1.53573	1.97212	0.330641	0.411144	1.26886	0	0	0	0	0	0.939806	0.643721	0.12446	3.32846	0.373808	1.23912	0.562929	0.778753	1.28129	1.48769	2.09315	0	0.262862	0.711706	0.555572
ABCC5	0.472056	0.282921	0.253169	0.033946	0	0.230488	0.758663	0.506296	1.56672	2.54541	3.02838	2.39306	3.3295	0.617657	0	0.954363	0.598363	0.831808	0.442478	0.689201	0.247951	0.0996448	0.25022	0.109239	0.74518	0.562798	0.470185	0.125299
ABCD4	2.35193	0.808195	0.223249	0.439631	0.666744	0.770881	0.319524	0.639704	3.23327	7.45346	8.69362	3.90442	7.26762	1.26264	0.27515	1.97557	0.632315	0.71013	0.235398	0.366654	0.731001	1.05756	0.632304	0	0	0.76303	1.05705	0.263858
ABCF1	2.40783	2.34787	1.17369	2.48958	0.968472	3.31255	2.90076	2.65124	5.96041	6.0164	18.6461	5.77035	18.5819	0.59486	1.58201	3.82788	1.93426	2.52715	2.93842	4.16078	5.76725	3.42893	4.51396	3.93809	5.15229	2.80346	4.1435	1.48515
ABCG2	0.850397	0.00433961	0	0	0	0	0.0892159	0.0388293	0.0076767	4.12318	2.23255	0.0734121	0.708814	0	0	0.00366761	0	0.396558	0.164317	0.70383	0	0.0703068	0.0401247	0	0	0.17847	0.0514788	0
ABHD12	6.04699	1.83941	9.52652	3.93983	5.94266	5.06852	5.30923	2.14674	5.19912	2.76634	7.21878	9.10041	3.3823	15.4732	4.49817	10.016	9.08458	11.0078	19.5884	8.99113	17.5759	17.0057	15.0664	11.6996	12.4063	9.25677	6.2851	4.87928
ABHD2	0.708809	1.4851	0.50873	0.763795	1.37839	0.984502	0.82597	0.895506	0.533036	0.0850851	0.1369	0.152468	0.253619	0.382333	0.134949	0.422014	0.490171	0.511371	0.325984	0.222141	0.482049	0.897906	1.11444	0.614373	0.805856	0.54216	0.499289	0.383666
ABHD4	11.2221	3.53307	3.72154	5.04948	3.89834	5.74412	5.98724	5.48594	4.86708	2.91477	0.573493	7.69791	1.84193	6.80702	3.90074	11.8661	8.3033	3.64176	12.9135	5.31098	14.9333	17.1968	14.5267	8.36167	7.47999	4.80659	2.22232	3.38284
ABI2	17.1986	6.52534	10.4397	6.68679	12.3116	9.19068	10.3099	6.37232	22.8029	24.2219	24.9642	14.6079	21.4715	8.96813	2.561	6.34999	2.90003	5.58599	6.40446	5.84094	5.98144	8.38918	6.69465	3.16227	3.24572	8.207	3.53964	4.23169
ABI3BP	43.9457	37.9159	31.2708	73.3669	40.7561	41.9333	43.8944	58.8895	0	0	0	0	0	1.53746	3.55154	13.7443	11.216	4.83186	8.46422	7.95466	8.35236	4.49221	14.031	8.78056	15.77	8.03863	5.09384	7.69951
ABL1	6.25796	3.25742	6.22628	3.37274	2.15418	5.1156	4.16282	3.87802	5.15256	2.31673	1.8291	3.67317	1.27011	3.46355	1.56075	7.79751	2.724	3.14974	3.86043	2.22656	3.60192	5.10047	2.85566	3.90739	2.08173	3.85743	2.68087	2.24505
ABLIM3	0	0.443571	0	1.79023	0	0.122227	0.0607944	0.317514	0	0	0	0	0	0.036771	0.458076	1.03468	1.31423	0.40534	1.17569	0.392408	0	0.682707	0.12304	0.675286	0.597136	0.763896	0.187088	0.225914
ABT1	4.0471	0.54381	0	4.25741	1.14562	4.02715	2.50383	2.35689	12.3405	14.7567	15.2123	7.31289	14.0373	3.04898	1.31623	1.40752	1.12725	1.86352	4.0217	2.69359	0	3.64805	0.235695	0.161697	0.571938	1.35411	1.32154	1.22615
ACAA2	37.5734	15.0132	32.5809	24.3852	21.8746	33.9171	31.2057	13.967	64.0734	51.8685	70.4753	57.3124	62.2676	6.02851	12.1745	16.6041	25.8087	17.8077	22.588	34.0835	19.6515	17.8799	26.3839	15.0733	26.2673	15.6402	5.30742	9.45238
ACAD8	8.64319	3.31983	3.72724	1.29587	5.40757	3.22582	2.93357	2.97047	14.419	18.6855	17.5857	13.6707	13.2912	1.22084	3.22217	6.32031	0.811306	3.59254	4.96198	1.28812	0.831587	1.20309	3.31191	3.32503	1.76414	2.59364	2.2915	3.33713
ACADM	9.23732	1.56616	2.87971	2.84428	5.05877	9.28105	3.71224	3.49513	4.60882	8.53477	4.99807	3.38973	2.95794	0.881542	0.706752	1.96833	2.52588	3.3338	2.58137	2.28204	4.39495	3.40306	0.0681458	1.77654	1.73631	1.56289	1.74857	0.531771
ACAP2	6.29548	4.83269	1.2764	3.71894	6.13043	5.54239	3.27132	3.64742	2.78954	2.30315	1.35461	2.97161	0.575713	10.0075	2.43324	9.07753	9.23853	11.8369	5.71197	4.80434	11.4423	5.82217	3.71951	5.05246	9.40938	3.22263	3.36869	2.20817
ACAT1	38.0738	23.7612	18.6611	21.1984	21.8124	24.3326	26.799	17.3343	12.3373	5.09748	11.2435	5.35417	9.75572	8.21661	4.05447	9.92283	9.7624	25.4432	16.8033	28.2318	22.1992	9.70793	7.08171	4.8012	14.4046	17.6369	8.46799	6.96028
ACBD3	15.5169	10.2482	15.8306	20.5085	6.18135	10.7308	5.91402	10.8589	5.44818	3.72777	4.47006	4.31134	3.46106	24.5028	11.7371	14.0403	21.2522	10.8435	10.6711	11.4917	15.2514	23.6814	19.799	27.7819	6.21733	10.2455	9.23494	8.37859
ACCN2	0.214263	0.119961	0.08037	0	0.0153161	0.0826389	0.222645	0.447239	0	0	0	0	0	0.00295967	0	0.525935	1.12728	0.0456757	0.0946307	0.534309	0	0.384655	1.06297	0.221943	0.147194	0.157384	0.131763	0.763715
ACER2	0	0	0	0	0	0	0	0	0.0119269	3.05133	0.151357	10.4647	0.0471962	0	0	0	0	0	0	0	0	0	0	0	0	0	0	0
ACN9	5.94076	4.17855	1.98406	9.36752	2.23425	3.45164	3.58737	3.9312	14.2874	14.7179	20.1984	23.0486	11.3642	0	1.17223	1.31147	1.52951	1.1105	1.85826	3.58356	0.209365	3.86194	5.87743	0	2.67416	0.120139	1.5155	0.396748
ACO1	8.12012	10.8446	4.76962	7.58088	11.658	12.4847	12.219	11.8808	4.53473	10.9192	23.2482	12.0333	17.5273	26.2569	14.4318	17.5657	17.6153	19.7605	18.4176	19.0581	13.9286	17.1218	15.3839	17.4984	9.39348	13.4289	13.7081	12.2831
ACOT9	5.3755	2.73255	1.76229	3.60008	1.75371	3.6179	5.88301	4.61886	5.85616	6.10366	6.44501	2.9425	12.9354	17.2898	6.70501	12.4433	6.64977	8.66524	5.84253	7.36295	10.9645	11.5449	1.0376	4.8049	9.77236	3.48298	6.41198	4.8581
ACPL2	3.29841	0.571769	2.24842	0.80394	0.647485	2.4489	1.36286	0.778519	1.07741	0.00423595	0.023253	4.50112	0.152267	0.772795	0.343826	0.0787873	0.384763	0.42594	0.470644	0.0687254	0.0695966	1.10757	0.402245	0.236536	0.627486	0.926521	0.180214	0.0527545
ACSL3	3.61755	2.7744	5.66567	4.252	4.52766	4.95718	3.70154	2.91581	7.74276	6.23431	7.87092	5.25788	5.79665	7.51482	2.32146	6.3005	3.90864	6.62882	5.83145	6.61481	8.41084	6.85256	9.9473	8.28261	10.141	6.36819	5.59846	5.3997
ACSL4	6.62901	3.6423	6.60076	6.82005	8.36207	7.33546	5.83927	3.78722	0.515583	0.0151837	0.246576	1.79006	0.0952978	3.03828	3.16326	6.06555	5.12264	8.95707	5.55308	4.11943	5.01013	6.04532	3.75908	6.3118	9.19988	5.43733	2.57165	2.64736
ACTA2	216.649	22.9322	90.0226	59.9958	43.5984	66.9322	109.316	20.873	0	0	0.786219	0.0128797	0	22.8728	14.2424	21.2547	27.8237	19.9815	17.0664	18.5	12.8231	24.2751	19.5419	22.0611	21.0625	25.4327	25.3125	15.9759
ACTC1	0	0.00520683	0	0.615171	0	0	0	0	2.71717	0.163249	11.2895	0.0770723	1.88316	0	0	0.699686	0	0	1.13363	3.03245	0	1.05446	5.19945	0	0.043809	1.91384	0.672563	0.353583
ACTG2	0.0309918	0	0.00813747	0.0523731	0	0	0	0	0	0	0	0	0	17.0541	0.503971	2.09154	0.402839	0	1.58092	6.93957	0	0.553449	0	2.45584	0	0.868305	0	9.60133
ACTL6A	4.19882	2.18685	1.47123	3.87774	1.76398	4.70077	3.15117	2.19856	15.6043	18.7619	16.9486	8.89229	8.9195	9.04969	2.74462	7.19703	9.34456	3.91332	4.88448	4.34744	5.24768	7.50674	8.76305	7.50366	10.7799	2.63908	6.35697	2.32409
ACTN1	14.0697	7.19923	8.40573	4.7417	5.01769	4.7765	8.01711	6.9428	6.87822	4.24493	6.06589	4.897	7.96561	2.09949	2.55226	3.38458	3.69641	2.58266	3.22664	3.56099	3.57736	3.44109	3.42091	2.83584	4.78471	3.64548	2.77467	2.36997
ACTN3	0	0	0	0.00580421	0	0	0	0	1.95258	0.339463	1.93901	0	2.18293	0	0	0.0398174	0	0	0	0.0496176	0	0	0	0	0	0	0.0177421	0
ACTN4	9.03893	9.01547	9.72225	6.26915	4.4407	4.98496	4.9656	5.70028	8.4221	10.103	11.5632	12.6694	8.86237	5.72461	5.19193	7.22548	13.699	7.86583	8.88471	11.8669	11.4092	10.6364	10.7017	11.3487	15.7122	13.4438	14.2106	6.93509
ACTR10	17.8379	35.2121	20.7895	22.4453	13.9518	23.4429	19.3258	25.3744	12.9735	5.36913	7.67783	8.74524	22.149	30.9531	9.52959	19.5999	18.4626	22.3152	17.2999	18.119	42.1665	20.2922	22.7976	15.3404	21.8058	18.4053	10.6009	9.69571
ACTR1A	5.88379	5.18033	1.27705	11.1513	6.76784	11.1761	8.48513	5.62929	3.10199	0.99447	3.606	3.26931	0.671534	2.58392	7.25737	10.606	8.16881	5.01517	8.86983	7.94395	12.1419	11.0602	11.6342	9.72222	15.0918	10.5284	9.75675	5.79488
ACTR2	23.5136	16.4273	18.5979	13.3374	14.2449	16.855	6.32115	16.9229	9.98947	7.68118	9.80897	16.9236	5.58351	14.2211	5.66709	7.21056	6.64332	5.85789	6.34609	5.17679	8.87738	17.5208	8.25731	9.25005	8.1521	4.84252	3.02175	2.84533
ADA	0.495335	4.97037	0.24218	2.3705	2.69222	7.26297	4.12862	4.94146	0.0666097	0.239537	2.16022	0	0.0585742	11.9804	4.53666	29.9459	7.32657	21.907	14.614	11.2888	11.5959	28.5704	9.16813	24.5221	20.3817	7.32344	19.0911	6.81869
ADAM12	8.97567	1.46638	5.48532	3.98213	6.16049	4.48092	3.34038	1.48399	0	0	0	0	0	0.0167668	0.104437	1.1641	0.581372	0.813234	0.229753	1.11832	0.0339747	0.589832	0.280518	1.3343	0.272282	0.335323	0.277253	0.309036
ADAM17	2.70291	2.90624	1.25889	0.709416	3.44937	2.17727	1.92855	1.84014	3.70502	1.35745	0.982077	1.6594	2.74031	2.7303	0.199606	1.12976	2.10607	4.05533	2.92014	1.83532	1.78787	1.70977	2.55204	1.33886	1.8214	1.58583	1.71199	2.29696
ADAM33	0	0	0	0.00238256	0	0	0.0189327	0	0	0	0	0	0	0	0.203793	0.429629	0.952952	0.126231	0.183067	0	0.0309385	0.7833	0.178815	0.718522	0.906566	0.529047	0.178432	0.117257
ADAM9	5.37548	3.91156	6.23391	5.77488	3.21986	7.25861	2.22964	4.08648	1.35362	0.0459947	0.0924275	0.356744	0.503313	7.71901	2.09778	4.20716	3.12272	6.50797	5.66928	4.03322	5.66771	6.88189	4.0891	5.13671	3.94402	3.00603	2.52541	2.09692
ADAMTS1	64.78	44.998	66.5166	58.8148	27.9214	37.7539	32.9784	44.0212	3.2911	2.42339	0.0309373	6.64427	2.76867	14.9625	7.41068	12.198	8.20891	11.4473	13.815	3.16982	5.87984	7.30095	6.84257	10.9359	3.61768	7.54503	8.98041	4.45695
ADAMTS16	0	0	0	0.00333386	0	0	0	0	0.00683865	1.06977	0	1.23439	1.76802	0.00457814	0	0	0	0	0	0	0	0	0	0	0	0	0	0
ADAMTS2	17.7829	16.3448	14.0803	19.1715	9.86817	14.0033	14.5382	11.0062	0.255086	0.196568	0	0.00462005	0	4.56935	2.28852	5.77775	6.91776	3.31424	5.06707	5.00927	5.01569	6.93783	5.31296	4.21315	5.60675	4.28208	3.33475	2.7077
ADAMTS5	14.55	8.03937	8.34898	8.5307	9.59762	9.81514	10.7049	5.50184	0.00352018	0	0	0	0	0.00706978	0.234858	0.121089	4.21511	1.74569	0.508598	0.67483	0.401115	0.145078	1.32475	0.467041	0.0669715	1.57283	0.228187	0.793901
ADAMTS7	0.333646	0.602433	0.274079	0.70378	0.922987	0.0193024	0.576051	0.219375	0.0247835	0.100265	0.216227	0.199973	0.0572086	0.647065	0.25836	0.837721	2.01353	0.448089	1.19358	0.309853	1.41201	0.907919	0.777234	0.755392	0.265224	0.949792	1.67579	1.04058
ADAMTSL1	1.57725	1.24803	0.737816	1.91548	1.21212	0.664905	1.49094	0.725587	0	0.00539231	0	0.259308	0	3.17848	2.48023	3.73934	4.64434	1.77124	3.83814	2.17259	3.22267	4.66237	5.26684	2.96089	5.09224	3.56377	2.12986	1.9811
ADAR	0.872539	1.36788	0.914948	1.40844	0.955604	1.17036	1.06059	1.21299	4.66246	4.70563	3.53422	3.84355	3.11438	3.04138	1.4678	1.5283	0.864503	1.05272	0.864698	2.75804	0.987103	1.55063	2.34553	1.43199	1.42944	1.11939	1.05599	0.755637
ADARB1	1.85708	1.38609	0.555558	0.611887	0.23914	0.699665	0.625207	1.06712	0.00291668	0.0202282	0.116182	0.460223	0.0256483	0	0.0729733	0.363233	0.0218736	0.0753342	0.114456	0.0972413	0.307731	0.373975	0	0.0244038	0.0647388	0.116546	0.0775108	0.177279
ADAT1	1.89629	0.314742	0.963134	0.122955	1.21997	0.726436	0.516174	0.361051	0.547251	4.91383	6.38121	3.07177	3.0569	1.32209	0	0.81165	0.927888	0.811217	0.687547	0.138823	1.00918	1.43823	1.24366	0.528984	0	2.15042	0.258836	0.34252
ADCY1	0.0167498	0.0153855	0.00989545	0.0106146	0.0188578	0	0	0.0137664	2.15828	0.39639	0.00863475	0.458732	1.17393	0.0163983	0	0.00780182	0.00680371	0.0140594	0	0	0.00861464	0	0	0	0	0.0336144	0.0304183	0.0261197
ADCY4	0.220665	0.00182195	0.130853	0.381806	0.33497	0.0602448	0.237224	0	0	0	0	0	0	0	0	0.00153981	0	0	0.0344934	0.147748	0	0	0	0	0.306588	0.0257568	0	0
ADCY7	3.18885	0.689203	1.03095	1.95328	1.32472	3.83275	1.15928	1.87806	0.764763	0.781495	0.580199	0.563082	0.0730985	0.463745	0.901233	4.85045	0.332483	2.31882	1.09723	3.2795	1.59622	1.37037	0.0579317	3.3186	2.0823	2.31504	1.54843	1.51575
ADD1	2.90169	3.34919	2.28825	3.68904	3.46122	3.38946	3.41114	3.19052	2.91046	1.65559	1.65871	0.422552	3.03214	2.47132	1.82706	3.50407	3.53994	2.24154	2.57118	3.81962	3.87919	2.37476	4.00503	2.52751	1.90278	2.2452	1.48409	2.01108
ADD3	18.0411	16.4342	9.31735	10.7901	16.0368	14.3885	8.49913	11.8794	3.27649	3.5449	5.25296	1.7296	3.75484	0.0772103	0.765107	0.82026	1.76919	3.03306	1.12212	1.00499	1.31917	1.99252	2.98673	1.75765	2.63058	0.752212	0.546851	0.855291
ADH5	43.0083	13.0229	20.5966	28.4722	16.9429	29.7503	21.3887	11.0666	71.7115	96.4679	58.239	82.9992	84.9655	37.3412	19.9638	41.7132	41.8889	42.0837	31.4733	41.3526	51.6943	37.0699	38.2089	44.3499	30.7903	34.9884	32.3161	20.3796
ADI1	12.6465	14.6052	12.9134	20.1939	5.97648	8.66226	11.7148	12.9347	13.1312	4.28527	21.5706	14.9932	18.0435	25.5707	13.7947	41.1031	11.8213	15.4117	22.3726	22.2448	27.8158	22.0264	15.8061	16.3747	38.6125	18.1954	14.2753	20.3541
ADIPOR1	12.9006	11.2831	12.9443	10.2307	5.05824	14.4535	9.67286	8.88359	7.39024	3.74225	14.2043	13.5137	12.4905	16.436	10.7869	22.7668	12.7483	12.8165	9.34169	13.9773	12.7592	19.0164	13.3275	21.8907	14.3167	13.5592	7.16981	8.37688
ADK	8.4157	6.69822	2.60561	6.77332	2.7581	7.95693	5.82382	9.13717	1.63267	3.41316	1.74797	1.15457	5.74107	10.1995	1.93793	5.56637	5.43515	9.66562	8.80156	15.545	7.81558	6.8102	6.59038	10.1439	10.3988	4.36295	4.42034	3.93657
ADM	8.07233	57.6068	61.0827	35.2023	23.1781	44.3188	22.5531	41.3211	221.323	6.04199	25.2229	142.609	27.0632	126.714	211.634	225.857	333.557	438.377	269.829	118.669	362.527	226.821	213.13	249.839	276.567	248.047	215.857	256.83
ADNP2	3.2691	3.55164	5.13871	3.50922	2.10003	1.94748	1.63889	2.13988	11.1827	31.0973	25.4551	13.3222	25.4699	2.32494	1.55347	3.96701	6.09292	3.84895	4.35879	3.68407	5.61614	2.37102	2.97036	2.49064	2.49272	2.01848	1.62785	1.39377
ADPRHL2	10.6464	2.69499	4.15657	4.24617	3.13595	3.07071	4.67552	7.42747	0.643697	9.22305	2.80801	2.01983	3.21054	15.675	6.45871	5.76624	11.2639	5.29948	8.71894	3.85623	9.86884	13.9092	15.4556	15.5803	13.7772	11.2821	10.3567	6.08101
ADRA2A	0.0135127	0.00496484	0	0	0	0.547227	0	0	4.64604	0.406074	0	0	0.683502	0.0058796	0	0	0.0219553	0	0	0	0	0	0	0	0	0	0	0
ADRBK2	0.901624	0.649808	0.00682901	0.0439518	0.0130141	0.339386	0.24739	0.513023	3.50859	3.68215	2.93579	6.91082	5.37622	0.0905336	0.736219	1.49141	0.657349	1.00908	0.783972	0.42269	0.356706	0.550467	0.569407	0.269406	0.321608	0.308397	0.405849	0.306436
ADRM1	6.11752	4.45428	4.89962	4.03042	9.95319	4.41859	3.80382	3.98554	23.0082	8.05231	12.4352	23.9243	9.92978	1.34715	1.7692	0.967196	7.96991	2.44223	5.5787	1.5661	3.1847	5.10703	11.5318	3.99913	9.91707	4.47398	3.34194	2.90845
ADSL	24.934	17.7487	19.389	21.7559	11.3487	6.61193	17.8734	14.8774	80.2111	74.3608	95.6214	54.6424	91.9268	14.8259	7.45513	9.62727	15.5995	14.2407	18.0232	17.5935	17.6706	10.4583	7.11412	17.9093	19.7502	11.5812	6.54886	4.31718
ADSSL1	1.76063	5.68724	6.01551	3.67728	3.1385	4.5157	3.17701	4.19641	0	0	0	0	0	0.153216	0.119293	0.888416	0	2.31528	1.02059	0.55638	0.332022	1.48472	1.29594	4.88988	0.634992	0.568105	1.00185	0.594867
AEN	4.28285	3.98646	2.81797	3.02808	5.48367	3.979	5.53983	5.5768	57.3981	32.4959	32.4744	48.8952	29.7055	5.99987	7.82942	5.19453	14.5997	2.93234	3.56331	5.86866	3.48982	8.54807	3.87994	4.57987	6.54207	8.0895	5.1405	2.82864
AF079515	183.172	153.797	157.308	113.966	127.509	90.0657	79.569	120.107	910.343	765.821	814.434	865.596	1024.91	231.056	93.8173	164.639	119.907	169.582	156.291	153.385	99.398	136.465	134.973	122.825	147.105	221.896	133.225	84.3173
AFF3	0.00965764	0.00591401	0.0240901	0.00612018	0.00724872	0	0.0486332	0	0	0	0	0.0425196	0.00275991	0.829236	0.226846	0.853695	1.1141	0.421535	1.33238	1.28181	1.19872	1.44679	0.623373	0.772792	0.169181	1.07624	1.05232	0.140562
AFF4	5.33181	4.26927	5.07344	4.73246	3.18592	3.90476	4.0852	3.91519	0.642668	2.31476	0.330435	1.18418	2.52909	4.88239	1.09563	2.47669	5.23686	4.10857	3.23003	3.41817	6.61953	4.5201	3.76741	4.53263	2.73585	1.90633	3.10325	1.90824
AFG3L2	11.147	8.46689	3.2309	7.04852	8.77667	7.49619	6.48799	5.84411	20.2672	23.0264	16.9717	19.7667	21.9516	13.5467	4.50847	12.1137	10.0958	9.58245	17.9809	9.5418	5.30109	18.9791	15.1808	7.71599	7.81456	14.2238	11.7364	5.84935
AFTPH	2.18008	1.17628	1.21527	1.14494	0.686083	1.32952	0.918458	1.11457	3.01523	3.13384	5.25059	4.04112	5.66229	0.317442	0.69786	1.67509	2.90763	1.49851	0.567187	1.89475	3.07239	1.76265	2.74087	1.26024	1.88386	0.999039	0.56737	0.57553
AGPAT5	4.20081	0.759538	3.08119	0.886371	4.63341	3.07216	1.95784	1.15346	14.1016	12.7522	23.5949	17.7999	14.5847	2.23633	0.0514005	2.41162	1.74102	4.83939	2.27568	2.79971	2.02886	0.423351	0.644292	2.87308	1.17258	0.129854	1.72209	0.591492
AGTPBP1	0.307921	0.987766	0	0	0.160003	0.791362	0.47711	0.622956	5.63458	4.29453	14.1317	14.9064	7.79782	0.463783	0.674051	0.253752	0	1.11338	0.865004	0.898215	3.19173	1.12796	2.49449	0.772857	1.20818	0.659895	0.940603	0.332428
AGTR1	0.0766841	0.0232032	0.140352	0.00142929	0.264084	0.274014	0.19308	0.118637	0	0	0	0	0	0	0.0244509	0.0420217	0.161241	0.106016	0.26671	0.0244368	0.315518	0.0805539	0	0	0.223116	0.0149102	0.00218451	0.0140685
AHCTF1	1.68264	1.37905	0.171948	0.95488	1.80225	1.66979	0.839703	1.15619	3.07403	5.43312	2.03806	3.75472	4.61105	1.87324	1.01889	2.18226	0.817714	3.23701	2.72052	0.870488	3.11858	2.32808	2.67791	2.48724	1.12469	1.36004	0.766416	0.832091
AHCY	25.0299	20.3209	11.918	12.1925	9.06083	8.88874	15.1978	15.1457	28.5393	35.1269	30.4877	25.0379	42.5746	15.7333	7.12607	13.9757	8.4884	9.09663	11.4907	13.8413	15.2163	10.5136	7.65075	12.0429	8.44627	10.0189	7.08075	6.95246
AHCYL1	9.28915	7.76398	9.66587	6.68808	7.06737	9.32649	9.66111	6.77583	5.644	4.84837	6.57458	5.48881	6.0096	4.37931	4.87709	6.13775	7.39451	8.66762	5.72199	5.10098	7.51707	8.28297	6.71752	8.30266	7.60864	5.90859	4.76517	6.49333
AHI1	0.63074	1.53774	1.10701	1.20645	1.7066	1.01965	0.795677	1.06424	0.116891	0.0231623	1.10195	0.113779	0.702644	0.903268	0.208894	1.39535	0.784787	0.793604	1.31356	0.521935	1.15224	1.00937	1.32668	0.694597	0.301811	0.474355	0.446672	0.520838
AHNAK	2.34922	3.61585	3.3313	3.44482	2.96605	1.91657	2.15813	3.40561	0.481905	0.0065843	0.155419	0.0122566	0.552255	1.16576	1.6817	2.76119	3.26374	2.79837	4.77344	5.8754	3.2508	3.09886	3.34953	2.3163	3.29183	4.17525	3.28378	2.64862
AHSA1	17.1209	12.8696	13.3979	13.882	5.38706	22.1781	17.2245	10.4461	64.5321	36.6968	36.6403	43.1299	47.9765	18.5102	17.6287	18.7004	12.3905	13.4296	19.8924	25.4151	11.8433	24.3661	28.4468	18.6445	24.4991	9.17896	20.9817	8.62745
AIDA	45.7189	45.5581	28.3949	32.7957	16.5435	28.8369	25.6442	37.8905	23.2201	88.2455	74.6013	30.3132	59.1224	69.5046	34.6342	60.8203	53.7747	64.417	39.9647	74.9816	49.3916	47.5171	60.8018	64.6791	55.3821	37.817	25.5048	38.715
AIF1L	0	0	0	0	0	0	0.00956463	0	3.99482	2.89956	4.51712	1.75312	3.60519	0	0.0102954	0	0	0	0	0.0102894	0	0	0	0	0	0	0.00183963	0.0118475
AIM1	0.00692993	0.58817	0.00545874	0.386459	0.202854	0.982247	0.0174486	0.615125	2.65745	2.23871	2.66268	1.48603	0.653529	0.0753831	0.638582	0.658482	1.41871	1.11683	1.54255	0.187708	1.01222	1.32004	1.24775	0.629895	1.56389	1.12568	0.677915	0.605168
AIP	60.654	27.7438	26.6805	31.6186	20.3572	26.1273	27.1452	23.8613	5.54507	12.0325	11.6991	23.6118	7.45979	20.7402	15.0697	25.4641	26.5511	48.1683	33.9537	23.6837	31.1734	24.0027	33.309	34.6235	35.6902	13.0277	9.51707	16.6797
AJUBA	2.72707	2.82762	0.687624	0.608515	0.707618	1.31508	1.5122	2.13516	0.481137	0.465199	1.51685	0.292995	0.634642	2.0116	1.98735	4.26772	5.072	1.82889	2.59892	0.964724	2.64352	3.76213	2.89441	2.00197	1.59757	1.09482	1.71805	1.24148
AK1	25.255	34.393	27.9529	17.3217	14.3533	11.364	11.1651	24.4488	0.360269	0.0809728	2.19072	1.72263	7.95979	7.4365	6.94802	17.4489	6.41685	9.61544	12.772	10.8226	7.88728	6.18661	10.4353	3.98326	12.209	10.9603	3.74689	7.05905
AK3	4.36249	3.29499	4.41306	3.64414	1.36178	4.74465	2.90532	2.91163	2.87984	1.73252	0.704419	2.27861	1.94814	4.09257	1.38534	3.66166	4.07443	3.18601	4.86693	2.94043	3.86269	3.83349	2.31245	4.11651	3.52797	2.30015	1.21563	1.72835
AK4	3.40985	1.95566	2.3326	2.28624	2.18479	1.60236	1.59273	2.24532	4.43579	8.63511	4.90925	7.05491	4.75126	2.7009	0.771834	2.62088	2.38317	1.80233	2.40171	2.71691	2.71161	3.89299	3.0394	2.26725	4.2071	1.3388	0.986152	1.41482
AKAP1	0.560928	0.976408	0.142802	0.252747	0.182493	0.716891	0.644413	0.560935	1.2892	4.47372	2.92024	3.15174	2.76105	1.15075	0.265899	0.621224	0.873267	0.458299	0.311554	0.323516	0.500199	0.114262	0.768034	0.198832	1.42416	0.93863	0.458594	0.159644
AKAP11	6.04856	6.32495	8.03295	3.72106	6.10595	5.42672	3.374	5.06445	3.96732	5.56478	4.64883	3.94313	2.32029	3.51217	3.18854	7.36708	2.18582	5.54422	4.58724	2.91518	5.73062	5.07178	5.95031	4.35268	4.55025	3.89371	1.81398	2.23772
AKAP12	7.81692	17.4852	8.9158	9.1919	6.08164	6.72809	8.31086	12.4001	7.11784	3.30797	5.89753	6.74676	3.64565	0.0546609	0.39154	1.13808	1.31141	0.611587	1.3763	1.92254	0.316589	2.10316	1.2163	3.90133	1.74758	2.36241	1.32929	1.66513
AKAP13	0.234709	0.0427023	0.273458	0.135347	0.0747708	0.201715	0.205222	0.119092	0.348266	0.873152	0.880816	2.10969	1.64083	0.213446	0.0695433	0.377771	0.404649	0.172304	0.0892443	0.192156	0.375727	0.28302	0.399961	0.267355	0.0559929	0.0149673	0.172507	0.136517
AKAP2	2.24173	1.57971	3.05718	1.50206	1.85565	1.97405	1.98616	2.29504	1.11386	0.359738	0.0814139	1.18727	2.49769	3.14939	0.963083	2.786	0.442238	1.5654	1.84073	1.11271	1.628	2.95538	2.55139	1.48018	0.80247	2.27299	1.03375	2.09078
AKAP6	0	0.00185124	0.00396885	0.314506	0	0	0	0	0	0	0	0	0	0.00438467	0.0136555	0	1.13792	0.253752	0.157716	0	0.435349	0.0599845	0	0.0822004	0	0.261709	0.204963	0.0942847
AKIRIN1	5.27579	6.13353	10.5445	6.3405	3.85642	8.6897	6.93927	5.72754	158.593	134.378	123.397	127.933	182.636	10.6728	4.34829	9.05933	7.08471	9.12116	5.10085	9.70468	8.54523	10.1363	13.3085	7.7997	10.5586	4.70825	7.15006	5.37219
AKIRIN2	5.29578	12.7894	5.82519	8.45439	9.75921	12.1219	9.41228	9.79596	31.9906	11.0438	26.6254	29.3803	24.1989	11.6216	5.9467	12.7688	23.811	22.9193	10.552	11.4463	26.6378	8.46549	13.7117	15.7202	23.9498	17.9589	7.20197	6.7587
AKR1C1	14.8199	7.02778	23.4372	42.8093	17.4328	32.7363	24.3668	4.86588	1.35667	0.209088	0	0	0	47.5911	10.8	13.741	19.547	60.78	56.362	31.6616	41.5362	23.7205	40.8703	40.1568	60.89	33.5475	11.8912	12.3097
AKR7A2	5.59516	7.03367	7.36656	8.33249	6.20933	5.17916	8.75459	7.42343	1.24684	2.84239	0.975195	3.99004	4.02595	14.9986	4.11601	13.9925	10.1299	13.6197	10.7726	9.85104	8.26302	9.63493	21.5876	8.24333	7.53646	5.97291	8.76752	5.04811
AKT1	5.08288	3.47626	8.31138	3.13643	4.33465	2.86506	3.6238	4.49198	0.0394703	0.243324	0.0834818	1.40129	2.26474	4.03487	3.22588	3.51312	3.41394	3.85357	2.72462	3.70103	4.53501	5.29578	3.13581	3.21281	6.34531	3.38658	2.53505	2.15912
AKT1S1	0.865736	1.33785	0.631805	0.841771	1.07025	0.653077	0.683863	1.06033	0.529593	2.3976	1.1493	2.40037	3.65288	1.69145	1.01216	1.5392	2.4823	1.42486	1.65314	2.45995	1.1699	2.55145	3.20061	4.56956	1.41688	2.03199	2.1374	0.873554
AKT3	3.88067	7.16523	5.42134	1.99324	3.3342	4.37507	4.04535	5.3813	0.32408	0.282529	0.879316	1.30698	0.0647695	3.82854	3.37161	9.87489	6.16202	3.21295	4.78221	4.97946	8.54822	6.79065	8.04179	5.04751	5.57402	2.89092	2.58055	2.7332
ALCAM	9.42409	7.48136	9.78849	7.71576	10.2492	13.3996	6.57335	9.42578	0.381961	0.322878	0.183608	0.617084	0.748103	8.6165	3.89976	8.51268	18.0956	7.76092	12.2388	11.3645	17.959	17.0033	8.13096	7.97718	6.54016	12.4336	4.77605	5.13193
ALDH18A1	8.6254	6.57726	5.69219	8.45427	4.90442	10.2295	7.48357	6.86222	6.22301	8.62121	5.8377	4.16601	10.6788	13.1596	6.98953	17.6015	16.9082	14.8545	19.2806	20.731	18.4837	19.4481	7.42515	13.6779	13.6069	12.2277	16.181	8.79799
ALDH1A1	0	0	0	0	0	0	0	0	0	0	0.485908	0	0.416671	0	0	0	0	0	0	0	0	0	0	0	0	0	0	0
ALDH1A3	49.3473	44.5701	65.8647	56.2103	32.7396	29.987	30.3509	32.2445	2.47207	4.70243	2.31581	0.0116341	1.96417	0.0065155	0	0.488233	0.0486595	2.61436	2.03115	1.50073	0.924171	0.133704	2.74702	0.418794	0	1.07477	0.282815	0.140104
ALDH1B1	4.58568	0.238011	5.45183	3.67843	0.0767703	2.51982	1.20183	1.12086	6.48175	2.58705	4.80412	1.28474	3.22991	0.47472	0.970239	0.312319	1.05252	0.457889	0.652194	1.93935	0.105211	0.45664	0.810779	1.47004	0	1.11891	0.437545	0.903837
ALDH3A2	6.90957	5.55527	7.36287	6.6683	6.26405	6.36527	8.86068	5.76176	12.5303	8.32167	10.2635	11.1582	2.61754	3.90374	1.56448	2.28056	2.8815	2.42848	4.86197	2.91993	2.71848	2.25626	2.07917	2.23686	1.80599	3.9737	1.34722	1.06284
ALDH3B1	7.72494	3.98027	8.00424	3.63445	6.18965	5.22452	4.71906	4.00505	0	0.00312905	0	0	0	2.01975	0.524893	1.78866	1.47186	0.692202	0.912609	0.558434	0.681185	1.28301	1.50689	0.203848	0.444204	1.18297	0.901598	0.389691
ALDH4A1	1.86743	0.944769	2.8068	0.871897	2.2924	1.20153	1.06929	0.497262	2.12123	3.19348	0.451853	2.89274	1.01247	0.00506265	0.110369	0.112002	0.066166	0.820365	0.323738	0.0157578	0	0	0.039527	0	0.0359686	0.359866	0.0197212	0.0725756
ALDH7A1	2.40799	1.25771	1.98563	1.46244	1.45126	1.52981	1.83016	1.01235	7.44492	7.70795	3.074	6.60438	4.32225	0.355225	0.824876	1.70561	1.85005	1.5268	2.11711	1.6197	2.43825	1.10834	0.218956	1.43537	0.608803	1.84126	0.605177	0.815219
ALG10	0.0167364	0	0.00659169	0.0636363	0.90445	0	0.04214	0	4.89508	4.50978	0.0230076	1.09227	3.83107	0.00728228	0.272159	0.00519705	0	0	0	0	0.482036	0	0.568572	0.312052	0.983035	0	0	0
ALG10B	1.52214	1.87058	0.902321	0.893822	0.631673	2.00917	0.850227	0.853944	0.0945433	0.392895	0.914129	0.117051	0.236053	0.0949388	0.0140798	0.44685	1.29988	0.313963	0.957631	0.0281433	0.534374	0.541172	2.43552	0.968618	0.0321196	0.183983	0.188688	0.405059
ALG3	4.96783	3.5143	5.15985	2.98695	1.26232	4.26117	3.66998	2.69364	7.89283	2.7603	4.30981	5.8164	1.99643	12.4667	2.68813	6.28836	4.91866	6.2838	9.65902	5.60676	7.66507	6.77685	11.6907	8.08065	10.3183	6.06004	7.91914	7.2627
ALG5	18.7069	21.1468	21.4152	15.3687	16.8995	18.2363	16.0766	11.4162	8.06699	6.84476	6.54464	6.16184	8.02859	23.4639	7.28628	18.1365	24.6798	13.3892	18.0775	26.7009	26.8704	15.5365	17.5813	13.367	5.88694	9.75385	8.65796	10.5508
ALG9	0.394425	0.0955935	0.812389	0.28095	0.285888	0.552105	0.513588	0.28055	0.119048	0.0594212	0.87699	0.130988	0.203426	1.85477	0.490776	1.24288	1.22084	0.852577	1.00624	1.37563	1.70851	1.36288	1.68289	0.523908	0.997332	0.604447	1.01806	0.447914
ALKBH8	0.977976	0.0756479	0	0.00407736	0.0869258	0.964078	0.129601	0.0846091	6.82481	0.386704	3.34339	3.20931	10.3482	0.0391941	0.244131	0	0	0.043205	0.134267	0.0697112	0.820664	0	0.21858	0	0.238682	0.230902	0	0
ALMS1	0.279454	1.14581	0.00159513	0.478666	0.656605	0.434642	0.458885	0.758938	1.81106	1.50919	1.28612	2.3537	0.0555554	0.0246715	0.175626	0.00125764	0.750172	1.03345	0.63388	0.570452	0.2083	0.325464	0.0275178	0.528594	0	0.0745851	0.223594	0.18947
ALPK2	3.59891	1.23539	0.44048	3.262	1.12999	3.86139	1.89534	1.01346	0	0	0	0	0	0	0	0	0.0116483	0.0962821	0.0249344	0	1.06191	0.0213376	0.0243551	0.584804	0.0221625	0.382539	0.0486061	0
ALPL	0.87676	0.010476	0.746779	1.22642	2.26312	0.490738	1.25633	3.11673	9.05284	4.41628	4.86033	12.8042	7.47392	0.021711	0	0	0.266378	0.0478656	0.123959	0.289616	0.0879861	0	0	0	1.03568	0.0740502	0.210572	0.111156
ALX1	7.71056	2.24559	0	5.96359	0	3.60611	1.32485	1.86291	0.0263074	1.19607	0	4.9372	0.381706	0	0	0	0	0	0	0	0	0	0	0	0	0	0.0392028	0
AMD1	4.41204	5.79459	2.8435	4.29307	2.70943	4.69428	3.27208	4.98436	33.2697	39.1695	27.4535	44.6126	36.8076	10.1049	0.630495	3.77383	3.41486	3.87843	2.73423	1.56446	2.95404	6.42255	1.52611	7.62802	7.91079	3.96219	2.65333	2.55191
AMOT	0	0.0014287	0.381339	0.00862459	0.105068	0.125977	0.0489531	0	0	0	0	0	0	0.700462	0.179157	0.295828	0.00631791	0.313333	0.338104	0.505562	0.00799953	0.358772	0	0.135939	0.0480827	0.0697732	0.0546098	0.0606368
AMOTL1	2.95724	4.97655	3.72206	3.00364	1.41426	3.46209	3.92431	6.15635	4.13143	1.54668	0.65557	0.754574	1.06199	3.5047	1.33975	2.34765	1.62525	1.93308	1.92155	3.3238	3.11069	2.49251	3.18086	3.18522	2.19335	1.79323	0.88716	1.23337
AMOTL2	48.3655	21.127	18.9	22.342	13.95	14.5858	14.8587	25.6836	16.3184	9.90839	8.45898	7.05696	16.8614	4.28113	11.3267	9.35812	9.36655	4.51274	7.99814	5.51785	6.99915	14.939	7.38423	6.41193	11.3614	8.95977	3.50879	5.79662
AMPD2	2.55292	1.97187	3.76399	2.2042	1.74162	1.69107	2.1028	1.404	2.3378	0.256678	1.94718	2.66921	0.980429	3.52653	1.78763	5.00104	2.2513	2.4376	5.01718	4.92276	2.40147	4.57592	2.85332	5.72876	2.78715	2.73365	3.3183	2.3827
AMT	0.535919	0	0	0.0111089	0.327058	0.1217	0.12611	0	1.9695	2.66911	3.98568	6.84449	3.93757	0	0	0	0.0488272	0	0	0	0	0.0298143	0	0.0116732	0.0774173	0	0.00242556	0.0312417
AMZ2	12.2762	10.1915	5.85579	7.0041	5.44849	7.04596	6.28814	7.68125	6.0059	3.12431	6.32854	4.04456	7.23693	15.6915	4.75306	10.1678	3.78724	6.98759	9.63187	7.93721	11.9768	6.11166	9.57776	6.92001	8.47539	7.29845	4.22768	3.89449
ANAPC1	1.55935	0.551809	1.91841	2.85308	0.746416	1.80818	1.34565	0.756178	6.80218	5.75337	18.5209	5.172	7.29045	1.80737	0.641724	4.17414	2.85787	2.33953	2.65879	0.641354	3.38196	1.89269	3.81509	3.92598	6.56684	1.61322	1.17615	0.675173
ANAPC11	22.2606	22.7829	20.3922	20.6728	12.1672	11.9377	12.3248	16.6405	11.3818	8.8501	12.2774	6.22615	5.63351	14.6115	11.5714	24.2861	25.6073	21.5303	21.114	24.5297	14.4104	17.9691	17.0824	16.403	28.7947	16.1876	18.7621	10.2209
ANAPC13	31.3634	26.6592	12.8683	18.9939	14.7139	17.7762	27.4905	23.2119	3.85208	4.97664	3.69607	1.74379	4.62008	42.2729	14.1618	30.6983	23.5896	15.7386	18.2957	22.1328	27.3434	21.9539	29.0695	25.0649	28.2955	18.0611	19.5307	10.7551
ANAPC4	7.78557	1.28816	0	3.38852	1.14667	2.65719	3.94525	1.28782	1.36215	3.9632	8.9931	7.63918	27.2868	3.25554	1.27401	2.23211	0.381883	2.76198	1.22619	5.30529	7.21264	1.80715	1.13117	8.35372	0.302744	0.619664	0.815728	1.22172
ANGEL2	2.37527	0.636962	2.34542	1.3483	2.99105	3.48752	2.49429	0.814188	7.96786	1.83806	4.13191	19.0405	9.14921	2.28746	0.671215	0.828466	2.24973	2.041	2.8973	0.274428	1.78323	3.3505	2.60053	0.629676	1.35722	3.17346	1.37381	0.877729
ANGPT1	9.37716	3.87548	9.22119	10.5331	6.25016	9.09053	3.81353	2.75744	2.31005	0.250847	1.27332	4.42568	1.14847	0.811307	1.19385	2.28599	1.71575	0.992736	1.82588	2.59881	6.76558	3.25071	1.27097	1.91265	0.6902	1.68398	0.338979	1.33619
ANGPTL4	14.3523	38.8639	24.3249	17.171	34.6952	14.6957	17.1675	34.4851	0	0	1.30561	0	0	3.84258	2.30509	11.3961	1.10552	8.70958	3.2539	13.4002	4.84089	6.41285	4.86377	6.07886	0.394387	3.95589	2.91751	4.06729
ANK1	0.0921749	0.0117964	0.0730148	0.0206741	0	0.0733984	0.0365077	0.0102145	0	0	0	0	0	0.000901282	0	0	0	0	0.0036021	0	0.0042613	0.0030825	0	0	0	0.0445033	0.0366136	0.0129203
ANK2	0.0837342	0.0399636	0.031959	0.00273523	0.0155501	0.171298	0.0652056	0.0794622	0.0807938	1.40516	1.26383	0.202548	0.338955	0.000751219	0	0.223559	0.00841546	0	0.0180142	0.051441	0.216661	0.102771	0.146631	0.301785	0.154779	0.00896767	0.0635434	0.075384
ANKFY1	2.46056	1.36778	2.65041	1.68867	1.45676	1.51402	1.90935	2.26637	2.88832	3.72902	3.8017	1.9076	4.06443	0.673762	0.244328	1.21032	1.95586	1.24633	1.54927	0.99111	1.81098	1.29423	2.08977	0.766273	0.426229	0.415674	0.118133	0.611938
ANKH	6.33856	6.86726	4.18172	7.05172	5.02556	9.4905	4.23879	5.01043	0.012434	0.0862344	1.01251	0.852167	2.12121	0.654824	0.276525	2.97816	1.76137	3.06168	2.28442	2.09001	0.708412	1.63224	1.58144	1.0998	3.37097	2.03855	1.40203	1.49161
ANKHD1	1.12262	1.22912	1.38606	1.47908	0.84028	1.90853	1.37964	1.25758	2.74861	5.37995	6.26923	3.11857	4.39676	2.07554	0.746744	3.34972	2.3558	1.92524	3.62637	3.04264	3.16296	4.94056	4.71273	1.77512	2.61464	2.34715	1.78417	0.748882
ANKLE1	0.0650727	0.047818	0.00640728	0.0103094	0.0366311	0.0329407	0	0.160447	1.5226	4.81546	2.00157	0.139034	13.6263	0.0283143	0.0440907	0.0252583	0.449348	0	0	0	0	0	0	0.492899	0	0.0307275	0.275742	0.152212
ANKRD1	0	0.00974104	0	0.0336021	0	0	0.0667537	0	0	0	0	0	0	0.0115358	0	0	0	0	0	0.430875	0.0545419	0	0	0.0617899	0	0	0	0
ANKRD10	13.6028	7.36012	3.53588	9.90973	1.60587	6.66828	4.48922	3.8617	29.0119	26.1071	14.7061	29.5302	15.9691	8.68886	3.12673	3.49774	9.81539	11.7612	3.35592	1.19315	9.32098	6.05578	9.12121	5.08426	2.98285	5.43776	3.23029	3.33641
ANKRD11	0.550726	0.897757	0.575898	0.720645	0.510157	0.462291	0.482697	0.624521	3.41411	4.76598	3.83814	1.82663	8.02957	0.695384	0.307023	0.971966	0.586158	0.374495	0.521291	0.127459	0.380052	0.928499	0.698642	0.861113	0.544156	0.699513	0.583207	0.358742
ANKRD13A	16.1905	5.86014	25.9551	8.94904	13.7202	11.5515	11.3968	8.40892	0.687618	0.650606	1.11378	0.0208092	2.25029	24.3101	7.73078	16.6961	14.6871	24.5946	21.9842	19.878	19.7809	16.5411	21.7918	14.482	22.1897	14.4557	9.59825	9.48093
ANKRD18A	0	0	0	0	0	0.0283495	0	0	0.100098	0.147258	0.317573	1.68605	2.30461	0	0	0.00434756	0	0	0	0	0	0	0	0	0	0	0	0
ANKRD32	1.90782	0	1.80553	1.39602	0.834446	0.555838	0.518379	0	8.09124	16.8354	2.45288	13.5004	15.9209	0.00597212	0.223194	0	0.602119	0.829494	2.48234	0.185888	0	0.163404	3.12407	0.799722	0.0848605	0.751814	0.372226	0.12842
ANKS1A	1.82936	2.40398	3.55383	0.240214	1.81838	1.48502	0.726186	1.76089	2.91896	4.76283	8.81325	7.86205	5.83544	1.48083	1.09434	1.35874	1.96816	0.857684	0.97445	0.0892823	1.66136	0.735781	0	0.845038	0.636856	2.26075	0.977709	0.848108
ANO6	2.85766	0.457267	0.98767	1.50059	1.0398	1.28307	0.729952	0.51739	0.142666	0.293516	0.0939411	0.413481	0.523723	1.05781	0.3648	0.855866	0.195145	0.472781	0.662603	0.29167	0.881844	1.09706	0.914535	0.902506	0.428905	0.196543	0.0722039	0.335834
ANP32A	7.84172	16.3671	3.64433	10.5777	9.07951	6.23103	5.82447	12.4888	25.615	44.2182	25.4403	28.4101	56.367	8.12618	3.33605	5.51591	6.72399	7.1255	10.7766	5.23113	14.0149	13.0752	7.85863	3.80858	7.47918	6.48379	2.77496	3.50802
ANP32B	83.1655	84.9946	78.0228	72.2822	76.6412	59.7395	75.508	67.1815	55.4013	49.4072	23.707	73.6479	64.9696	57.3803	31.0712	52.8867	131.022	61.8696	76.5931	60.1769	78.884	71.0387	50.4994	45.2871	98.7141	55.588	48.5719	37.6746
ANP32E	1.58134	2.57627	0.490767	0.953601	1.08189	3.60291	1.20977	1.96146	7.17232	7.14272	13.1231	6.98608	7.6545	3.35878	0.944456	1.43132	3.01114	2.55275	2.25874	3.03194	3.22607	1.87006	0.896857	0.959837	2.8564	2.20648	1.27592	1.48204
ANPEP	2.70276	4.39892	1.23673	1.42656	4.00341	2.40974	1.33577	4.90232	0	0	0	0	0	1.48484	2.21503	2.36867	5.47471	2.31077	4.58794	6.99079	1.97633	4.43823	0.974205	5.71438	3.63466	2.74208	6.33959	1.02852
ANTXR1	26.8245	15.0987	10.7643	13.7195	11.9692	17.2879	10.008	9.4433	0.837037	0.334454	0	0.321172	1.04048	4.76419	1.46508	5.36823	5.83819	2.43776	5.01366	2.39732	4.87359	5.69429	2.97071	3.5326	3.63713	3.9315	2.0558	2.67768
ANTXR2	3.27281	6.42694	5.27359	3.64798	5.55841	8.34778	4.85261	5.9036	0	0	0	0	0	2.02274	1.08306	5.43486	3.23002	2.2079	3.78258	2.79514	5.16162	4.03489	2.62925	1.76841	2.50202	1.12504	1.86667	1.94049
ANXA1	409.045	310.191	216.76	177.146	164.17	202.472	163.043	304.136	0	0.0936815	0.025713	6.04541	15.2018	52.3148	93.9855	123.272	112.506	196.815	86.0018	212.282	116.978	86.5113	97.9829	137.144	166.066	90.8129	82.918	57.2854
ANXA10	7.23355	0	0.626771	0.10314	0.651511	1.9041	0.455328	0	0	0	0	0	0	0	2.05849	1.66218	0	0.121434	0.503171	0	0	0.107647	0	0	0	0	0.122607	0.789603
ANXA11	11.1099	6.32772	5.79344	10.9652	8.72903	7.16587	6.63195	7.94875	0.965721	0.916694	0.394586	1.98347	1.87022	2.57427	2.72734	3.49813	3.13838	3.12926	6.55362	4.82953	4.5434	4.7238	7.04378	6.46937	4.30095	5.02288	4.39581	2.99104
ANXA2	122.975	61.3279	70.2324	74.814	54.8257	59.1398	55.4443	83.6876	32.2394	21.7624	12.5075	22.0264	11.3175	151.854	157.133	117.172	89.748	125.476	135.293	145.984	106.452	123.043	98.6179	121.427	158.688	181.504	155.834	131.178
ANXA2P2	23.211	9.08597	9.89701	11.8104	6.38686	10.5971	10.6625	10.507	0.025966	0.0200092	0	0.0620782	0	28.0214	27.61	21.8709	17.7205	19.9859	24.1769	29.8665	16.7663	22.2351	17.915	22.8118	35.3214	29.0704	25.4801	14.0795
ANXA4	14.403	22.3169	10.3542	18.2161	16.4495	13.0113	14.7028	21.2054	14.3398	7.10981	4.61831	4.13826	0.083787	16.6696	11.7869	20.2419	26.3594	23.9536	25.2383	23.891	13.8729	25.9608	13.6955	19.9873	32.0249	12.2294	11.7967	7.84869
ANXA5	182.092	178.327	262.042	229.419	204.069	191.197	207.753	201.75	50.5868	64.2106	64.4533	55.2828	36.9831	294.139	207.837	243.3	185.54	161.099	210.139	263.479	225.634	267.109	223.825	159.351	184.552	252.025	265.143	185.679
AP1G1	2.22155	1.60298	0.945749	1.69012	0.723223	1.50977	0.827968	1.1942	3.09909	1.40569	2.24712	1.06057	3.52727	3.21603	0.673602	1.2669	1.48482	1.51489	1.1703	1.78142	2.06883	1.25185	1.11713	1.97838	1.47756	1.36319	0.805501	0.703595
AP1M2	0	0	0	0	0	0	0	0	11.4032	3.45802	16.168	14.6064	26.8286	0.013005	0	0.00928108	0	0	0.103953	0.080958	0	0	0	0	0	0	0.0434231	0.0932167
AP2A1	0.00754975	0.0416089	0.0208144	0.0167453	0.0169998	0.0917229	0.0190092	0.0496401	0.103047	0.264692	0.0518934	0.445795	0.0776711	0.292367	0.225077	0.59547	1.20213	0.126741	0.157549	0.654392	0.823181	0.786464	0.128241	0.686233	0.770191	0.47771	0.413147	0.235462
AP2B1	1.04815	0.602784	0.958457	1.15229	2.91425	2.18695	2.96039	1.13863	7.63302	7.40211	4.66727	8.91899	4.39147	5.27453	2.40846	3.78259	6.07165	6.42633	4.7867	3.22177	2.88759	4.7744	1.06824	5.29998	5.53656	2.26381	2.29081	1.17968
AP2M1	32.922	38.7356	35.8931	25.8371	25.7647	21.3911	24.3544	28.2905	29.5724	21.4284	57.5335	46.4549	47.9139	53.4084	45.913	83.907	51.0986	43.5431	45.3409	61.6942	46.7738	66.6644	54.2922	55.7287	41.3446	49.036	51.2257	56.2894
AP2S1	38.9526	34.2563	33.5907	34.9967	42.7232	34.9207	29.0278	25.715	16.7014	25.9603	23.5352	12.4961	14.2198	34.1986	22.1359	47.2318	38.5351	61.595	29.39	37.2689	44.9792	47.4028	33.296	44.8798	37.9704	35.7486	41.8049	32.1351
AP3B1	4.2343	9.60475	7.61711	3.42386	5.17371	6.4869	7.04149	9.4098	5.87972	19.3664	13.0317	11.8638	14.1718	3.14782	1.24545	5.8628	4.18124	6.08344	4.0642	3.23632	9.15673	3.7124	1.87338	3.88626	7.18421	0.960974	1.33527	1.9246
AP3D1	4.58282	5.26369	3.29658	4.32351	2.94483	2.26197	2.8127	3.40379	8.42947	10.6988	16.8251	7.45569	10.0677	9.54355	2.42209	5.94106	3.17854	6.40359	5.91323	11.4835	7.56711	7.18492	8.64523	9.2204	6.11501	6.00832	5.83476	3.80694
AP3M2	5.62091	1.95959	2.16851	2.03155	0.566472	2.79444	3.36623	1.63049	0.635363	2.19604	0.128455	1.35146	2.40331	0.297118	0.0974043	0.82584	0.17518	0.555066	0.349994	0	1.10904	0.919909	1.75814	1.67523	0.0222204	0.675431	0.511695	0.313846
AP3S1	104.223	97.2778	114.606	99.5473	67.3777	67.66	59.8032	87.8283	31.4293	38.8199	45.0142	43.5948	40.1339	75.4701	38.2933	68.3583	80.8108	96.786	62.9804	63.2356	88.7887	66.9463	44.6895	61.4128	89.2402	52.3201	76.191	33.9361
APBB1IP	0.585466	1.66985	0.742571	1.38346	1.25126	0.60279	1.49911	0.717702	0	0	0	0	0	0.00863545	0.0537883	0	0.419198	0	0	0	0	0	0	0	0	0	0.0192223	0
APBB2	1.01415	0.37367	0.573941	0.50198	0.387045	0.692238	0.322192	0.307663	0.662258	0.563422	0.251394	0.290098	0.00900564	0.30374	0.183757	0.352577	0.051202	0.201993	0.288954	0.232796	0.17681	0.136426	0.120034	0.304911	0.132844	0.159177	0.205332	0.128067
APC	0.472066	0.0570235	0.174464	0.198241	0.42591	0.415738	0.329714	0.0265743	1.31556	0.540079	0.00555609	1.51104	0.719339	0.113254	0.0350525	0.190263	0.207512	0.749061	0.236159	0.210193	0.149665	0.635146	0.00549216	0.158251	0.219901	0.00381697	0.145622	0.0806734
APCDD1	0	0	0	0.00647253	0	0	0	0	0	0	0	0	0.858129	0	0	0	0	0	0	0	0	0	0	0	0	0	0	0
APCDD1L	1.41264	1.62506	1.82145	1.87567	2.76429	2.79228	4.70009	2.81963	0	0	0	0	1.70129	3.94408	4.78572	8.20915	5.41017	2.08914	4.79619	5.28402	4.70519	4.50477	4.45625	8.77959	2.13151	4.10553	7.76141	3.9337
APEH	21.4709	16.0217	6.9654	11.1593	7.22095	13.7938	13.3778	12.4766	31.4376	39.6413	35.0202	31.4616	17.2607	20.9801	6.06857	9.46907	26.2066	15.418	10.2296	9.81715	17.8793	14.91	14.6334	21.3608	19.0648	8.22557	11.6063	7.16095
APEX1	31.8222	9.73607	18.2004	18.5284	13.7693	19.975	22.6513	8.59556	34.6861	55.8058	49.8529	34.1594	35.2971	12.9707	8.29825	16.9696	11.0396	11.8394	12.1746	11.6947	16.1013	8.08902	13.2651	14.0716	10.582	9.04842	7.33057	11.9902
APLP2	6.00597	5.18417	5.34934	6.32659	6.14626	5.41074	7.1299	7.28106	3.18457	1.8232	6.53817	4.05471	3.71544	5.80795	5.10297	5.64983	5.43401	3.67158	5.41648	4.17798	7.45376	9.22596	10.5234	6.78815	5.76141	9.52979	7.3966	4.59164
APOC3	4.61488	0	5.22073	0.0311118	0	0	0.247227	0	0	0	0	0	0	0	0	0	0	0	2.04903	0	0	0	0	0	0	0	0	0
APOL2	0.485229	0.150713	0.126093	0.732285	0.157694	0.0810326	0.151143	0.460474	0	0	0	0	0	0.470147	0.515189	0.680369	1.44674	0.503865	1.11349	0.894285	0.102911	0.863541	1.05364	0.81611	0.525784	0.770053	1.87505	0.592855
APOL3	0.219503	0	0.00126208	0.0507673	0.050508	0.0389311	0.072615	0	0	0	0	0	0	0	0.0173695	0.128362	0.0416519	0	0.0780154	0.277752	0.0988851	0.0190748	0.0979754	0.0224051	0	0.0786832	0.0356923	0.019988
APOL6	0.916205	2.13169	0.815218	1.07618	0.418417	0.77343	0.688813	1.57815	0	0	0	0	0	0.18866	0.237822	1.50507	0.612229	1.16115	0.377005	0.29361	1.16809	1.38267	1.12227	1.68422	1.43612	0.850644	0.60993	0.499053
APOLD1	1.05707	0.770627	0.564628	0.505503	0.125605	1.23116	1.05339	0.513481	0	0	0	0	0	0.0145631	0.408194	0.0051965	0.317218	0.486951	0.0194011	0.0302191	0.229516	0.0166025	0.0189504	0.16901	0.413865	0.155408	0.235021	0.0347948
APOO	2.95177	4.87813	0	2.64406	3.70185	2.72366	4.7666	2.62051	25.2888	14.9961	11.5742	14.5923	13.0482	2.99143	1.01266	1.4155	0.768977	2.92718	4.24516	7.75923	2.30603	1.63105	0.253868	8.53409	3.54222	3.78746	4.77699	0.543815
APP	1.26949	0.967297	0.980344	1.32263	0.803107	1.29139	1.20626	0.755205	0.492122	0.385283	0.543289	1.09787	0.185281	0.631288	0.41779	0.943749	0.798048	0.456678	1.47703	0.790067	1.04156	0.787169	0.944694	0.743204	0.850304	0.859223	0.723106	0.659885
APRT	50.6196	43.9404	30.8069	37.7927	41.3244	31.3615	22.5258	30.2255	87.1989	82.3554	82.1532	72.3934	87.0984	34.9423	17.6341	28.4066	30.5083	38.1111	37.7572	42.3357	21.8969	23.9962	35.078	43.6797	38.6976	26.7496	46.545	17.6457
AQR	1.34443	2.97895	2.10991	0.92706	0.25517	1.06388	0.959755	1.79504	3.51537	8.49311	8.20709	10.9817	8.6203	2.50131	0.865556	0.982107	0.117171	0.553431	2.14987	0.586006	2.03463	1.34914	0.94496	1.65672	2.67521	1.3913	1.02775	1.1567
ARCN1	13.1409	12.4643	14.5421	16.3969	10.4095	13.509	15.237	14.7771	5.79042	4.13802	3.97892	3.34567	4.31	25.9943	16.4012	18.936	21.187	15.7478	20.3444	20.7361	26.2302	21.6619	17.8342	17.4023	15.2703	17.7914	15.2995	13.7035
ARF1	38.053	31.3787	35.0563	26.0448	23.3494	27.5553	28.576	30.7824	25.309	22.0431	15.9226	24.8275	17.8375	43.9081	28.2849	43.0026	34.9313	31.1019	34.9997	34.2254	32.9319	51.6307	30.2924	35.786	50.8043	38.8672	27.7167	24.5468
ARF3	4.79402	10.0792	9.12019	7.77792	3.39834	5.33297	5.77456	9.04772	11.3577	13.7471	13.7808	16.5657	14.9306	7.2043	5.53404	2.05379	5.04859	6.01116	4.21989	6.77327	4.29203	6.73792	9.19875	2.96571	5.67191	3.95457	5.14487	2.12277
ARF4	387.082	216.291	243.224	245.727	196.065	486.611	226.208	231.381	257.167	347.144	228.57	254.716	276.299	1001.98	499.536	547.16	528.913	520.985	478.698	713.431	575.269	561.468	494.447	549.442	455.142	543.08	580.494	498.109
ARF6	9.02807	9.26534	9.75404	16.2753	11.5778	17.6213	7.49349	9.43472	2.01208	4.07255	5.56161	6.4104	5.59282	6.34186	7.23782	13.8665	14.2693	10.7507	12.0146	15.007	14.2953	10.2024	14.9402	14.399	15.9363	10.4585	7.21279	5.96701
ARFGAP3	9.21108	6.34822	5.65029	9.98434	3.27931	7.94683	8.11966	6.93309	2.04682	0.208408	3.12662	3.73988	4.20788	22.3356	9.27827	14.1075	16.8867	11.7481	12.0383	20.1596	17.3347	19.8436	19.7262	10.2269	21.0784	14.1648	11.2068	7.4621
ARFGEF1	2.87207	1.84171	0.718931	1.4276	2.31607	2.27341	1.49555	1.405	9.25122	8.60915	9.8532	13.8951	4.32222	7.55486	2.2184	3.21875	2.48331	2.67524	7.10451	6.10195	10.4164	3.19075	6.98865	4.96335	3.0454	2.1104	1.90479	1.8299
ARGLU1	11.4772	1.20798	10.3355	2.09295	2.692	5.14419	11.1378	0.884337	23.6224	43.2477	33.8564	24.081	43.7405	5.7352	5.0223	3.57321	10.1981	8.02809	3.5344	0.161916	2.52102	9.87428	9.23991	2.57739	5.35902	4.51629	1.96851	3.72867
ARHGAP1	12.1368	6.87152	9.70821	5.60358	7.99946	7.82736	7.88109	4.93931	10.3551	1.0974	4.18458	9.14389	7.32592	4.82811	3.60538	11.6003	5.13654	4.7817	10.07	11.6577	8.8219	8.01183	12.2817	16.268	8.03128	8.2991	9.67856	7.56563
ARHGAP11A	0.148844	0.756122	0.907376	0.31168	0.291437	0.733814	0.407357	0.44678	9.48493	6.45659	6.20521	10.0308	3.82823	0.104186	0.385863	0.496357	0.609856	1.17331	0.877812	0.964098	3.07541	2.7736	0.0879398	0.723969	7.78221	0.745624	0.893188	0.524766
ARHGAP22	1.15069	2.05353	0.401031	0.252845	1.71776	0.685097	0.610797	1.75243	0.340237	0.0191842	1.0553	0.00247994	0.00547303	0.169441	0.380639	0.0882139	0.202261	0.460826	0.532878	0.890523	0.190431	0.465508	0.23856	0.907584	0.749925	0.68579	0.191677	0.228965
ARHGAP23	0.110766	0.901858	0.565388	0.940599	1.47652	0.968916	0.513165	0.961351	0.109429	0.0266293	0.237542	0.454391	0.448223	2.11292	1.99334	2.47648	1.195	2.05288	1.78755	3.60035	2.91679	3.87698	2.4384	5.18377	1.67102	1.71138	1.80236	1.29893
ARHGAP24	0.587219	0.616446	0.0384184	0.195337	0.166928	0.529339	0.609099	0.705502	0	0	0	0	0	0.258057	0.391267	0.0496755	0.0443771	0.288207	0.678529	0.517863	0.802697	0.150969	0.0132552	0.0454685	0.0120619	0.322426	0.158723	0.23121
ARHGAP28	0.00473104	0.00347655	0.197514	0.00299812	0	0	0.0714727	0.031107	1.69123	1.71082	0.0325189	1.44089	0.527285	2.68024	0.0769333	0.243871	0.0614953	0.127076	0	1.28149	0.0583977	1.01384	0.546461	0.198474	0	1.61742	0.0916458	0.531189
ARHGAP29	0.00287017	0	0.00226085	0.318301	0.0129256	0.0464935	0	0.0188716	0.00373099	0.508887	0.00394565	0.0847388	0.388786	0.089918	0.280039	0.0249552	1.24979	1.25277	3.07462	3.90273	0.330662	1.96479	0.0195012	0.963267	0.92277	0.918896	0.903476	0.340159
ARHGAP31	1.78141	3.34167	2.39315	1.18638	0.641796	1.10181	2.67491	3.08796	0.286303	0	0	0	0	0.74412	0.175566	0.422423	0.136827	0.0869983	0	0.210557	0.146593	0.250643	0.440135	0.407635	0.0400511	0.65154	0.269789	0.323253
ARHGAP35	3.62421	2.55721	2.10343	2.31538	2.61194	1.12075	1.3788	2.24551	0.780729	1.41559	1.70796	0.498656	0.933906	1.24517	1.16497	2.12648	1.4542	2.57008	1.12637	0.430632	3.14954	1.96283	2.56047	2.29181	2.31176	2.30221	1.57406	1.10186
ARHGAP42	0	0	0	1.02595	0	0.289903	0.166378	0	2.49102	2.20088	0.0302797	2.41298	2.65318	0.00479202	0	0.00341986	0.0178941	0	0	0	0.135942	0	0	0	0	0.00520046	0	0.17174
ARHGDIA	1.64114	4.0188	1.31064	2.71672	1.71973	1.78581	1.282	3.79616	1.18782	0.614774	2.58731	1.94264	1.41089	3.92057	3.67167	6.61226	1.81706	4.94541	3.13067	4.53152	4.32085	7.4148	5.55987	3.36931	10.1468	5.45686	6.43743	3.31776
ARHGDIB	0	0	3.59358	0.040911	0	0.958616	0	0	0	0	0	0	0	0	0	0	0.839137	0	0	0	0	0	0	2.90891	0	0	0	0.805374
ARHGEF12	2.9103	2.31224	3.11796	1.7174	2.18238	2.67074	1.74118	1.97499	0.905873	3.07709	1.16537	0.201222	1.32079	1.91343	0.622327	3.81054	1.40991	2.76109	1.36509	2.73376	3.9384	3.00388	1.65085	2.32111	3.64002	2.39548	1.0008	0.75778
ARHGEF16	0	0	0.00709787	0	0	0	0	0	0.0702796	4.44089	9.00548	3.58446	1.43689	0	0.0488429	0	0	0	0	0	0	0	0	0	0	0.00850984	0.00872749	0
ARHGEF35	0.0423078	0	0.00833153	0.00670275	0.238161	0.128501	0.266313	0.973621	7.68576	8.16876	10.5125	10.683	4.00801	0.0092044	0	0	0	0.63922	0.220722	0.859484	0	0.0629607	0.143729	0	1.11171	0.00998891	0	0.527801
ARID1A	1.67595	1.33167	2.20609	0.826169	1.36968	0.923769	1.29227	1.26027	6.06218	4.0812	6.32168	5.47679	7.52642	0.767835	0.643985	1.18251	0.839054	0.978613	1.4545	0.635031	1.21881	1.94246	0.774929	0.516869	2.47788	0.999334	0.371293	0.8794
ARID1B	0.284295	0.262888	0.632178	0.704268	0.30629	0.37459	0.493193	0.134158	1.00966	0.324295	1.03783	1.12026	1.33878	0.442722	0.33917	0.067583	0.296158	0.310563	0.302786	0.412663	0.347003	0.161943	0.637713	0.456522	0.336406	0.693704	0.38339	0.441209
ARID2	1.09417	1.15609	3.53032	1.36915	0.361907	1.1641	0.762674	0.975493	7.37683	8.2884	6.32258	10.1053	5.76614	1.23999	0.050262	1.33027	0.974271	0.62266	0.795514	1.45676	0.661308	0.956742	0.252009	0.633928	1.20394	0.221847	0.329306	0.250637
ARID3A	0	0.034215	0.132036	0	1.00648	0	0	0	3.90995	4.85063	7.06646	4.39892	7.99959	0.0162077	0	1.08148	0.756518	0	0.129553	0.0504475	0	0.110865	1.01234	0.260441	0.172726	1.4511	0.441952	0
ARID3B	0.00617009	0.00906807	0.0680432	0.00782013	0.0555729	0	0.34178	0	15.183	13.8755	33.8264	14.113	12.9917	0.00536942	0.100334	1.21089	0	0.455756	0	0	0.152321	0.110185	1.1319	0.0575211	0.152593	0.0174812	0	0.153947
ARID4A	0.856959	0.137291	0.14352	0.276915	0.111257	0.156326	0.497633	0.162438	0.0742649	1.18168	1.8658	2.0922	2.09421	0.283522	0.0167392	0.351932	0.0652284	0.0311054	0	0.0334591	0.00635308	0.257356	0.881251	0.24471	0.0954662	0.0977011	0.0613164	0.163733
ARIH2	11.164	10.9683	3.01419	12.9003	7.91998	8.45258	11.5811	9.69967	23.3887	36.3239	22.0598	23.3036	54.9527	7.56816	3.3522	6.95734	10.9902	6.87804	9.45508	3.38515	13.9685	13.7665	7.52838	11.2905	11.8691	5.59714	3.66255	2.5717
ARL1	48.4055	39.0986	25.4474	25.2614	23.0546	33.0456	31.3625	41.8072	19.7946	22.4313	6.39883	21.1919	13.9217	58.8022	24.833	59.9978	47.9202	51.4006	42.0748	63.1506	61.2455	43.818	39.7125	39.5558	48.8384	33.4428	27.9896	22.6783
ARL2BP	50.4158	52.1375	24.293	36.9082	32.6591	35.4245	25.7896	43.9144	8.97356	6.14111	15.4852	0.0774498	8.93085	57.9053	33.2986	44.8301	27.8178	40.1633	16.0352	45.8349	21.4306	37.6801	17.8639	19.8643	46.6869	10.7441	14.5792	9.24927
ARL3	12.9553	8.41817	11.8863	5.55179	5.32328	5.4435	9.86417	7.63889	4.41655	3.50486	6.46276	4.76514	4.84119	14.7129	7.02975	11.4773	10.9528	11.7022	8.50435	9.51393	16.5084	8.36322	2.47827	7.55644	6.26432	5.67738	8.66192	5.18233
ARL4A	0.43732	0.020182	0.530865	0.664055	0.504251	0.00855565	0.244692	0.0138909	3.28455	4.26215	5.08829	2.4293	4.94105	0.376895	0	0.177128	1.17395	0.198612	0.955221	0.915597	1.09526	0.138334	0	0.00984767	0.822912	0.0738224	0.00818491	0.13178
ARL4C	24.2218	18.1829	13.6746	4.84901	16.1122	10.7874	11.3755	10.7318	31.3419	17.6774	9.94447	27.0973	8.08249	14.5846	2.37107	6.14688	3.41573	4.20873	5.22267	0.848847	9.29451	4.31384	1.73001	3.95623	0.726587	2.18886	3.2819	3.25793
ARL6IP1	18.516	16.9101	17.8263	21.7024	20.1956	15.9143	16.8789	11.7032	136.121	160.12	166.849	236.335	112.447	7.64423	6.39031	14.1839	9.1643	23.2837	14.5521	17.2188	28.2005	8.87528	31.255	22.8431	146.852	9.88939	13.8814	12.4003
ARL6IP5	98.5457	73.8159	73.8572	92.0932	58.2568	96.5586	51.3959	77.3752	44.5493	7.45221	5.5108	15.611	39.7021	92.949	27.8614	81.485	57.9405	83.1506	74.1602	71.3451	116.115	82.2012	62.5781	73.3102	64.4714	68.8073	48.1881	34.5161
ARL6IP6	4.40368	1.83429	1.85925	3.71611	2.54905	2.15471	1.11164	4.20548	13.119	5.90239	11.0259	12.9908	13.7816	1.84716	0.889758	4.81596	3.66029	1.93844	2.75611	1.44119	4.82086	3.77366	1.99983	4.06314	2.27474	0.694922	1.50763	0.741439
ARL8B	35.109	18.7715	18.5544	21.5713	12.6725	24.0696	16.0245	16.1966	11.5664	8.13145	11.2557	20.855	12.8817	38.4945	9.55102	26.4156	41.2202	30.7868	21.2816	20.6106	32.1736	30.7356	20.4893	27.868	17.7234	21.1444	8.74538	10.6628
ARL9	6.13494	0	0	0.614906	0	0	0	0	0	0	0	0	0	1.06232	0	0	0	0	0	0.169566	0	0	0	0.875406	0	0	1.33393	0
ARMC6	2.7522	1.68272	1.17711	2.30276	1.96081	1.48028	0.974484	1.3784	8.02867	8.37301	6.12594	12.646	13.1341	1.13671	0.495332	0.654319	1.04806	0.180479	1.38349	0.262082	0.575044	0.319977	0.986113	1.05236	1.22968	1.05592	1.29639	0.167648
ARMC8	1.14796	0.0659036	1.39272	2.1191	0.4962	0.570739	0.81293	0.320114	5.80578	7.38208	6.82672	7.10735	5.07468	1.26435	0.819482	1.67413	0.416337	2.0648	1.08728	2.0267	0.948875	3.50822	2.64634	2.42466	2.26552	1.00428	0.965438	0.431552
ARMCX1	33.663	5.8056	13.6932	13.2241	10.7732	15.9477	12.8498	6.93696	7.12839	1.09371	5.68339	11.4759	10.2441	29.6684	4.45534	18.9635	27.6666	19.771	22.102	28.2451	17.061	23.2954	20.1715	16.6977	39.2143	16.3592	14.3418	6.65746
ARMCX2	16.7042	11.9341	13.655	11.9468	10.5705	10.9896	7.989	11.9562	10.1365	27.4481	17.7343	12.0592	10.173	19.506	10.1835	11.3709	23.3647	13.4254	12.4553	14.0727	14.8874	13.3371	17.8076	19.4388	17.7246	12.411	17.9088	10.7639
ARMCX3	5.48788	6.10628	8.62932	7.84548	6.38315	8.26315	7.01998	4.98407	2.78399	1.3184	0.171297	0.274301	3.36509	8.7495	2.33585	9.39923	8.47795	7.35631	5.67011	4.57056	6.97479	10.5697	4.60355	6.55851	6.93374	5.08471	5.07395	4.01579
ARMS2	0	0	0	0	0	0	0	0	3.53625	0	0	0	0	0	0	0	0	0	0	0	0	0	0	0	0	0	0	0
ARNT2	2.74123	0.507255	0.330022	0.885015	0.898459	2.66623	1.06494	0.393533	0	0.18386	0	0	0	1.40631	0.324428	1.84864	3.53978	0.160764	1.13799	0.32424	2.84023	1.09258	1.32843	2.73408	1.52955	0.584087	0.467625	0.796453
ARNTL2	0.50275	0.56679	1.11867	0.586823	0.235439	0.649663	0.60588	0.74871	0.147091	0.0208043	0.357381	0.0556423	0.524348	0.423177	0.256211	0.399408	0.477084	0.509765	0.587841	0.640155	0.730777	0.886724	0.184907	0.504078	0.748315	0.705434	0.249714	0.201024
ARPC1A	42.2491	27.4663	18.7705	24.2699	18.2341	25.8988	21.456	31.6573	10.8866	7.01002	8.23153	19.6977	19.0954	51.8036	20.1366	48.9407	34.0978	62.1456	28.3913	47.3997	38.5143	37.1954	26.7353	38.5439	30.9269	28.6134	14.9921	15.5498
ARPC1B	26.9878	29.5151	19.9256	17.1026	7.85103	11.7778	18.1619	40.007	9.46475	6.7285	11.8655	15.1915	8.11784	45.6923	21.4092	62.9879	51.0419	46.4821	36.8561	60.4658	25.4573	40.798	36.5804	34.4968	47.7647	30.3468	31.4862	21.2157
ARPC2	96.9423	71.856	91.0241	85.8315	52.8599	55.8402	70.2199	84.0397	97.8208	102.418	90.7239	78.2919	145.279	84.5058	50.9691	92.4633	81.135	92.7758	95.5964	129.01	102.58	105.297	79.8759	81.5149	107.669	74.7603	86.6224	36.7794
ARPC3	177.607	139.126	84.3842	156.653	122.108	143.851	122.977	139.744	79.382	96.1604	87.1638	80.7243	39.9446	198.944	153.392	211.247	112.928	211.096	200.553	195.478	151.512	178.671	203.737	178.821	235.359	159.569	157.085	114.477
ARPC5	266.532	178.143	253.67	152.799	109.637	171.413	147.13	154.257	20.3544	22.4694	24.8285	18.156	28.4103	67.0629	36.7122	121.605	88.4219	88.2119	71.4494	68.018	116.683	118.278	69.8792	88.3722	118.279	100.135	59.2183	45.1291
ARPC5L	9.16495	8.17927	10.095	9.12448	7.24299	7.54716	9.38473	6.04283	31.626	33.0911	29.2692	35.9802	31.3419	15.507	11.3472	16.9329	9.70616	13.0286	11.898	33.3303	25.3146	11.2455	10.4074	16.1838	10.891	22.4945	9.27242	9.39523
ARPP19	13.5805	7.6215	8.90853	10.8805	6.0268	10.3466	7.91346	9.49923	16.6189	28.8576	40.0979	25.5215	30.9521	10.6094	5.57797	2.48081	6.40792	9.02061	8.11022	9.28207	9.26069	12.8848	1.92878	10.7277	13.7905	8.26786	4.24212	6.35562
ARRB2	0.834762	1.60705	0.945564	1.10172	0.217479	0.279384	0.312668	1.13401	3.48853	3.72484	3.22452	4.12722	2.1529	0.954574	0.373951	0.317054	0.0896732	0.463261	0.287934	0	0.709636	0.369598	0.796856	0.12863	0.511849	0.351827	0.694922	0.430326
ARRDC3	30.4059	18.3924	7.6336	14.2313	21.0989	20.6797	14.3457	19.3926	2.51784	6.09788	0.302579	4.44624	4.44258	13.6105	4.05646	8.96332	11.3418	12.8376	12.6422	5.21243	8.97863	12.9523	17.3477	7.88533	3.1883	10.0846	7.35185	8.23761
ARRDC4	18.8004	8.90756	13.086	23.2573	11.706	27.2548	9.13687	8.50322	0	0.766961	1.9282	0.82982	1.5445	8.65071	2.47618	10.2414	2.44623	17.8437	11.905	8.15621	7.43894	8.57914	6.42623	17.3348	5.76815	3.95571	18.8449	2.20733
ARSB	2.99355	2.24643	1.61787	2.90894	2.23018	1.8898	3.11725	2.08726	0.028886	0.508787	1.4052	0.261439	0.979769	0.251393	1.03244	0.481049	0.464208	1.81193	2.40693	1.18661	1.38452	1.41725	0.668636	1.25777	0.942104	0.794473	0.704101	0.514835
ARSE	0	0	0.00928478	0	0	0	0	0	2.0685	1.81832	7.90745	4.06611	4.99206	0	0	0.0219611	0	0	0	0	0.0484981	0	0	0	0	0.0333954	0	0
ARSJ	1.39283	1.35235	5.10238	1.74405	0.30229	1.67632	1.88729	2.09641	1.18523	0.0224131	0	1.71232	0.680979	5.89011	0.242565	0.302234	2.43573	2.77958	1.01166	1.9091	2.25551	1.46508	0.114018	1.17332	1.93674	2.76286	1.56033	0.314023
ASAH1	6.48203	10.7977	12.6302	7.45503	10.223	10.6053	10.8289	10.0705	7.02616	3.58901	2.81519	6.13051	0.445514	4.65909	2.31643	5.94927	7.35451	7.87433	6.2069	9.31596	6.62538	6.08488	13.7978	10.7568	8.94116	3.66136	2.48015	2.98552
ASAP1	7.45323	6.21459	7.00386	5.04854	4.50216	5.69832	6.25891	4.30473	0.437688	3.74548	0.837164	0.0807409	0.965782	1.39633	1.40826	3.57036	6.60539	5.63852	4.38066	1.95916	6.59336	5.98808	6.59482	4.38874	1.6577	2.86776	2.50427	2.92997
ASAP2	2.8856	2.36212	1.09455	2.89709	3.34785	0.590861	1.51609	2.93886	0.00602094	0.334058	0	0	0.416952	0.1048	0.1883	0.386898	1.30947	0.388784	0.402738	0.301105	1.04817	1.351	1.84102	0.744858	0.701618	0.778625	0.408241	0.823406
ASB1	0.356149	1.81229	2.5128	0.550893	1.17273	1.87655	2.33344	1.18344	3.73855	1.92572	0.726499	0	0.610673	6.00538	1.9305	0.627882	3.24799	1.20863	2.77041	3.19489	2.12716	2.64433	5.46413	4.49837	2.95966	2.09766	2.54818	1.05104
ASF1A	4.02736	4.27052	1.73412	2.14226	5.02757	6.29569	4.41342	2.88126	8.25971	15.9174	17.1974	10.7652	29.8941	2.19727	2.60152	4.33494	8.37443	4.69413	1.37895	4.52176	3.99239	2.60849	1.63047	7.9273	4.58008	2.25645	2.35459	2.6683
ASH2L	2.83634	0.790324	1.50917	0.903469	1.8698	2.10684	3.22439	2.63128	8.82412	6.96015	24.4469	17.8315	18.7328	5.64614	1.51845	4.04182	0.682732	2.2506	4.00162	2.46606	0.596886	4.25814	3.33085	4.38367	3.74234	3.66602	1.50198	2.49623
ASNA1	3.92511	1.54732	3.9131	4.81933	1.84129	2.40089	2.47072	1.07533	14.0579	18.246	16.8902	26.0803	26.2548	3.68261	2.21625	6.50047	5.04882	1.7846	3.55511	9.52433	4.71038	9.24851	10.9731	10.0056	4.04467	10.9469	5.36593	5.48327
ASNS	1.899	0.409691	0.180041	2.90365	0.288594	2.05885	2.91511	0.477534	0.441506	4.81873	2.73684	3.07365	1.63356	1.4481	0.231575	0.667293	5.62256	3.21307	2.86777	1.97882	3.0498	1.86918	4.55729	3.92307	4.87341	2.39258	3.94549	0.799457
ASNSD1	17.6002	5.9842	9.4344	8.07995	6.62894	10.5927	5.43939	8.49471	6.49746	2.27008	10.8601	9.29726	5.5926	3.05958	3.78852	3.3673	0.378534	4.62221	3.75683	2.23736	3.87789	11.2836	1.43903	6.31833	2.42254	1.17012	0.820546	1.58532
ASPH	6.52257	4.19097	6.14051	4.98403	5.4038	7.95895	4.49907	4.53734	0.313658	0.742928	0.616138	0.385994	0.894553	8.91564	3.65381	5.19259	6.74474	7.46044	8.34269	6.77344	10.6988	8.95317	6.02605	11.2832	6.93508	7.66492	4.01719	3.22466
ASPHD2	1.88772	1.38717	0	0.170181	0	1.72726	1.59097	0.830921	0.359353	11.1716	0.803487	2.04963	6.17561	0	0.299692	0.647498	0.076999	0	0	1.1125	0	0	0	0.33135	0.488339	0.760848	0.397803	0
ASS1	20.6588	1.53979	16.9537	6.6166	6.48555	8.92321	6.59946	7.5279	3.65988	15.7316	2.5836	15.385	6.48202	33.7691	17.2519	42.6627	38.5852	23.2578	29.0012	26.3698	19.7911	35.1478	28.4741	34.0344	44.2532	21.2172	21.2158	14.0136
ASXL2	0.711267	0.600398	0.471202	0.307428	0.114984	0.60563	0.18368	0.215845	5.47638	5.74007	3.63033	2.08577	7.02353	0.618971	0.0593139	0.0521016	0.651911	0.0734798	0.228351	0.671837	0.570297	0.130274	0.916967	0.374048	0.969728	0.0654499	0.349752	0.204767
ATAD2B	0.0796646	0.0896031	0.0064033	0.0185453	0.153755	0.118513	0.270175	0.0748287	0.91722	1.75724	1.49522	2.36211	0.663472	0.0990384	0.0440634	0.285747	0.0158495	0.185595	0.0339276	0.096883	0.22744	0.0193557	0.353486	0.530485	0	0.241061	0.0598382	0.101412
ATAD3A	0.16442	0.0179949	0.680644	0.67838	0.11028	0.708361	0.176166	0.230017	2.67848	2.71933	3.44335	2.24506	1.55358	0.0121774	0.436139	0.1825	0.11368	0.281895	0.21901	0.303225	1.02197	0.603901	1.49745	0.587038	0.216292	0.558345	0.796255	0.218212
ATAD5	0.515634	0.0184833	1.2086	0.00531323	0.188789	0	0	0	2.89365	1.83509	4.81783	4.27327	7.33183	0.00729632	0	0.00260352	0	0.394106	0	0.0227103	0	0.17468	0	0	0.881248	0.0118772	0.105569	0
ATF2	0.454882	0.458315	0.389368	0.183849	0.220785	0.317258	0.147621	0.262534	0.679345	0.408575	0.195241	0.620445	0.168993	0.13635	0.0821891	0.17735	0.101829	0.0984244	0.0632838	0.046547	0.172605	0.34599	0.0824178	0.155491	0.165621	0.121718	0.0244767	0.0599004
ATF3	0.419753	0	0.00165321	0.315214	0.0472577	0.0509964	0.0317064	0.372588	7.20247	2.22849	4.83268	2.84707	5.56351	1.22735	0.0341288	0.470538	0.504684	0.845596	1.03653	0.125067	1.49392	0.986959	0.655958	2.04463	0.428213	0.545071	1.02655	0.222552
ATF6	3.11054	8.77093	1.69082	5.60812	6.29346	6.16499	4.3307	6.61215	0.0315541	0.0694726	2.23576	0.614283	3.34161	5.40172	3.00747	3.94112	2.20864	2.70115	6.3681	4.47102	8.11849	4.85088	2.73309	5.28563	3.81633	3.80218	3.51654	1.2113
ATF7IP	1.70107	0.88285	0	0.451832	0.101131	0.477447	0.565423	0.775178	6.51699	1.24284	6.97683	6.79577	4.22592	0.00977121	0.699918	0.739164	0.729737	0.188494	0.273364	0	1.57076	1.6041	0.0381447	2.6954	1.35372	0.0424159	0.228379	1.22565
ATG14	5.13637	2.43654	2.28155	1.21319	0.919285	1.51929	1.75029	1.41473	7.30793	6.29467	1.90366	10.416	10.4815	0.931418	0.897149	0.476261	3.42425	0.629801	3.95282	2.12203	1.7025	2.36456	1.7618	3.08599	1.26209	1.01601	0.817566	0.30972
ATIC	16.8003	14.3754	9.20824	16.1609	8.93431	13.6785	14.6062	15.1083	31.9913	27.3441	56.4268	42.5732	53.9749	8.61044	7.69093	14.0054	10.8535	4.21579	15.4596	9.99921	10.9009	8.67021	20.3898	4.79933	11.5673	12.1191	8.24551	4.77761
ATMIN	5.65721	9.57885	9.59446	5.91603	7.91912	7.09954	6.09303	8.76882	15.365	24.0142	17.9714	13.771	14.6517	13.1314	3.6145	8.6466	7.60156	6.93325	5.76065	8.04051	10.178	11.1718	4.93258	2.58185	4.35554	6.37367	2.73968	3.28726
ATN1	0.0541704	0.0685559	0.0118529	0.0228857	0	0.121875	0.0151549	0.0395751	0.15257	0.563734	0.0248228	0.210437	0.0464419	0.159756	0.326256	0.353246	0.0684565	0.202087	0.146538	0.0978203	0.482918	0.447857	0.245372	0.21042	0.390744	0.332533	0.259423	0.337896
ATOH1	0	0	0	0	0	0	0	0	0	4.75017	0	0	0	0	0	0	0	0	0	0	0	0	0	0	0	0	0	0
ATOH8	1.78971	0.163984	1.57149	0.579812	1.72854	0.976022	1.14623	0.293455	0	0	0	0	0	0.00388397	0.532232	2.01788	0.62364	0.509491	1.17974	0.652815	1.616	1.40808	2.57758	0.998591	0.717457	0.31191	0.220463	0.640306
ATOX1	47.251	53.4394	30.0542	31.8766	26.9905	27.0886	53.8944	45.74	23.9985	23.2103	15.5954	10.5602	7.2486	28.8256	33.067	71.3857	22.6058	65.0396	69.2351	40.0053	31.0448	42.684	31.2683	42.6533	45.9885	59.7851	37.8355	35.3815
ATP10A	0.0349965	0	0.0118144	0.0411873	0.180118	0.263205	0.0251761	0	0	0	0	0	0	0.165328	0.379396	0.0900428	0.373662	0.235002	0.382544	0.216671	0.226275	0.446403	0.305719	0.349561	0.0309107	0.188862	0.368015	0.12474
ATP11B	5.04042	5.39824	3.3706	2.21328	3.02655	4.35753	1.81816	3.83123	1.58924	0.28289	0.383312	1.622	0.723281	2.20563	0.755706	2.09134	3.3107	3.5527	4.8738	1.87848	3.91245	4.6389	2.7689	4.16576	0.552551	1.19849	1.38495	0.981118
ATP13A3	18.1115	11.0602	17.5772	11.2263	19.0079	16.4422	15.3746	10.8002	8.86125	3.30155	3.77494	7.03024	2.40626	13.0018	7.43267	9.13685	9.35264	11.5816	5.61365	5.28109	13.3407	18.6204	16.5953	12.8498	11.4143	5.78019	3.7768	5.90256
ATP1A1	3.07253	3.01969	2.13935	2.73134	3.26512	3.25179	3.62728	3.587	4.05543	3.42317	3.68488	5.81291	4.18308	2.45803	4.74933	6.76154	6.65372	5.64569	5.47049	4.36274	5.77199	6.762	8.55261	5.53696	5.54864	5.27686	6.65867	3.04936
ATP1B1	0.0118943	0.34967	0.655843	0.603004	0.160694	1.01154	0.898445	0.312823	22.682	21.2556	16.2204	34.4326	22.5971	0.734907	0.838145	2.22345	5.02466	2.79546	5.46063	0.773223	3.13216	4.17732	4.20236	7.0412	2.50034	3.85291	1.25571	1.33546
ATP2A2	12.1906	6.30275	5.38836	10.6429	7.62466	8.34671	7.35999	5.40978	3.54986	4.11466	6.62439	6.72653	2.78253	6.2947	5.13213	15.2973	18.1647	11.0082	5.49314	8.1193	15.2423	17.0925	21.5464	12.1704	15.5038	9.26184	5.63837	7.71111
ATP2B4	1.66232	1.92266	4.52926	2.7453	1.92156	2.86796	2.65603	3.01009	0.961026	0.0549114	0.873748	0.400579	1.70204	14.6955	6.45676	12.7888	8.2086	14.9927	10.4294	7.986	13.1244	14.1989	10.8112	12.8451	6.96171	9.54668	5.85472	6.44126
ATP5A1	92.8377	68.6268	76.4291	72.2763	57.9532	60.7084	84.1141	55.5862	154.537	110.166	138.805	133.434	200.929	66.6346	45.9731	64.4917	79.8442	83.0234	71.1475	68.9012	59.7146	73.435	65.8319	61.3526	59.6944	44.6502	45.1312	37.539
ATP5B	160.852	106.797	95.2546	123.241	130.119	123.22	124.336	86.1664	323.321	340.103	242.126	317.545	272.348	203.425	128.987	215.004	183.768	184.963	189.626	149.526	167.896	168.104	200.077	184.846	161.699	127.746	145.604	111.501
ATP5C1	86.3696	47.3088	66.5075	45.6886	23.882	58.695	44.9367	47.2286	113.555	68.6629	62.3734	114.013	75.3104	52.37	21.9521	42.4188	21.6447	39.3507	30.6733	45.8277	39.9153	42.6886	23.0223	40.0269	27.1917	24.8112	15.0719	12.0155
ATP5E	257.561	255.669	217.86	223.13	180.119	169.215	221.221	188.121	143.655	151.54	36.1505	11.8556	15.8417	151.776	132.47	220.466	148.953	220.944	252.508	198.266	144.699	158.248	196.422	139.478	175.791	247.126	158.361	149.193
ATP5G2	112.208	73.9952	53.5133	70.8729	44.9965	57.28	73.4781	63.7637	86.1345	77.4331	111.957	78.1456	29.4445	34.6135	38.1611	74.0349	42.5164	48.1327	78.8346	33.4321	47.1037	48.5245	45.1426	60.7484	38.2348	52.0194	42.2493	41.762
ATP5I	69.7022	61.4183	47.4539	72.1037	31.4246	32.6546	29.0874	48.1747	37.946	25.8626	4.15681	1.8674	0.199413	43.7218	41.3962	56.3135	52.6572	93.9748	88.1793	57.1231	45.1399	56.9984	100.091	50.5964	38.1098	71.2088	66.5719	31.1936
ATP5J	17.499	13.82	16.5672	14.9475	9.1087	10.2234	13.9635	11.699	14.0423	10.3793	11.2056	8.17634	8.63984	13.124	4.64375	15.7978	13.0465	16.5435	14.5631	13.5936	12.7647	12.4322	12.8127	8.81367	12.7561	14.8936	13.0209	9.07494
ATP5S	2.97374	2.11124	0.0335505	1.13855	0.401062	0.925165	0.877436	1.88397	1.661	4.23161	4.08269	2.43077	0.883018	0.0943488	0	0.120237	0.377475	0.468017	0.0269342	0.398549	0.111521	1.42903	0	0.703901	0.14364	0.599712	0.360031	0.821187
ATP6AP1	17.9893	8.44639	14.0426	9.60669	11.7898	18.4779	18.2057	5.90176	5.97983	6.95575	2.36502	10.5576	5.75011	13.1054	17.5019	15.0511	16.0424	15.487	17.8639	11.6837	10.2588	15.0644	13.0443	8.25167	19.8091	13.5748	12.8716	7.62068
ATP6AP2	85.6608	63.2963	75.0179	98.5506	73.0438	93.7911	80.9658	67.0127	24.0413	17.3288	22.5092	21.2892	28.8468	117.237	49.7415	108.203	110.467	100.975	105.851	70.8092	114.858	84.5383	112.386	90.2219	107.752	88.0355	78.0379	54.6748
ATP6V0B	31.0861	19.8939	39.9123	35.6838	38.2175	34.633	45.311	23.0266	31.3214	47.0766	50.9383	55.7639	35.6695	63.7266	33.487	67.5544	56.0916	81.0311	64.5059	61.3217	58.2313	41.8497	90.0102	48.3614	60.3355	42.0671	45.8108	35.6715
ATP6V0C	2.36588	4.54292	3.68978	1.84587	1.92745	1.3481	1.25725	2.73596	1.03545	2.62002	1.76511	2.49399	0.591172	4.11774	2.3844	7.05128	7.03131	6.94556	5.78895	3.47793	6.01676	4.10467	5.81602	5.87423	7.4976	5.23219	4.90541	4.37533
ATP6V0D1	2.47571	2.04953	0.444335	0.913534	2.04636	4.56879	1.57811	3.81195	10.1231	20.2634	12.1057	18.3827	5.1316	6.73607	4.16177	4.98239	2.39313	2.10437	4.14182	1.27327	3.35248	6.34252	7.13298	2.41025	5.03766	4.73534	1.73011	0.97738
ATP6V0E1	178.454	177.311	223.229	164.397	161.131	167.126	204.231	154.886	109.913	97.4483	98.9036	115.299	74.0678	152.767	191.532	302.747	105.664	206.793	278.811	279.337	290.039	206.98	271.728	195.545	131.704	283.775	181.924	155.45
ATP6V1A	29.1755	17.9645	10.3622	14.1311	18.473	20.0728	15.8367	14.7591	12.5752	13.5769	7.57354	18.5821	7.0042	3.30198	6.23811	6.03623	10.1269	5.4325	13.4743	10.432	12.7755	19.195	12.387	9.95865	7.39717	7.06459	3.96751	4.5843
ATP6V1C1	9.03746	5.79158	5.10608	3.75317	6.25986	4.81177	3.69626	4.37371	4.55008	13.4277	7.60567	9.55226	8.78637	3.42534	2.238	2.24508	1.04353	1.94074	3.19112	1.78937	6.51205	5.73467	9.47561	5.17489	2.52437	2.29622	0.915321	1.43077
ATP6V1D	31.1661	23.9882	18.5921	23.3773	22.5767	34.6781	27.2883	25.1506	23.9387	19.9856	15.6757	25.1036	38.7315	26.5923	8.01089	21.2453	20.4813	28.9939	18.3432	32.8099	19.2559	28.2895	10.4352	37.416	43.2686	15.8866	12.6443	13.0144
ATP6V1E1	22.4734	18.2719	19.3122	12.2521	11.4968	14.1242	17.2059	14.1576	5.3801	6.63212	10.6437	11.2998	8.59996	31.5181	14.8514	22.5731	26.1236	26.7099	23.6776	20.0117	25.0663	24.3298	21.8573	21.2454	31.2492	23.8907	17.5458	11.9431
ATP6V1F	38.0187	32.8627	18.8701	24.0823	25.013	20.1002	28.8198	31.0805	14.7912	22.8636	17.1275	17.6023	6.3394	15.4113	20.2236	34.6831	21.889	10.7696	27.8317	30.7294	23.1308	26.8317	13.994	20.3027	18.6837	22.5283	24.527	16.0063
ATP6V1G1	61.3821	62.8666	36.8487	38.9604	34.965	42.5591	43.842	52.7585	145.605	117.914	143.934	141.469	145.382	49.0914	34.1614	54.8666	65.8726	73.0781	49.8272	67.0512	50.7921	48.8276	94.4696	57.0874	48.6063	36.8772	36.2312	24.2149
ATP8B1	2.45498	4.15217	4.43005	0.639619	0.873348	2.57028	1.50926	5.85391	0	0.114791	0.0302951	0.0136976	0.385424	7.59059	2.96246	3.29019	7.74849	4.38029	7.75669	4.01133	12.0959	10.3633	0.419251	7.95077	3.70608	3.05941	2.18569	2.5293
ATRN	1.59529	1.01092	1.54662	0.456365	1.06164	0.993922	1.4392	0.775012	0.646472	0.0986632	0.714741	0.00752706	0.00553719	1.84636	0.656423	0.366018	0.262349	1.30111	1.65107	0.97969	1.12941	1.15339	1.74435	1.09886	2.06651	0.927141	0.433201	0.372653
ATRX	1.64384	1.90007	2.74718	2.62517	1.89043	1.99998	2.03099	1.46122	6.31883	3.73498	2.86272	5.29139	8.88728	0.158606	0.509894	0.768232	1.85319	1.12911	1.40684	1.03194	1.73202	1.1829	2.19704	0.454921	2.31186	0.936133	0.643466	0.381394
ATXN7	0.159721	0.157744	0.246594	0.157898	0.281961	0.139714	0.141559	0.0756128	0.416908	0.418543	2.38364	1.44346	1.30141	0.00667174	0.062335	0.162679	0.286501	0.531974	0.462188	0.0207663	0.42059	0.365091	0.00868169	0.422877	0.0237004	0.25824	0.124997	0.135494
ATXN7L3	0.0726167	0.0293488	0.437584	0.149559	0.555937	0.088223	0.621651	0.023873	1.18938	3.0151	1.09809	1.1171	5.12989	0.110588	0.216489	0.482552	0.25957	0.195049	1.08602	0.216364	0.776833	0.410647	0.320703	0.389259	0.269383	0.637788	0.207483	0.294421
AURKA	0.00577646	0.539086	0.00151672	0.00366062	0	0	0.106659	0.341826	5.07353	8.06614	5.27542	2.59406	4.62214	0.217831	0.0521855	0.267864	0.957321	0.323243	0.133938	0.385948	0.633794	0.252158	0	0.0179505	1.91668	0.0309134	0.537104	0.300262
AURKB	0	0	0.0166765	0.0134164	0	0	0	0	89.3591	71.2561	31.694	69.8082	28.2784	0.239509	0	0.0525928	3.64621	0.852984	0	0	3.22301	0	1.15076	4.04604	9.94804	0	4.16259	0
AUTS2	0.444813	0.0563089	0.19433	0.188318	0.260918	1.12775	0.527049	0.0245772	4.84441	1.69805	3.46081	1.26331	5.79395	0.0292759	0.0101307	0.0708036	0.00607333	0.0125502	0.403019	0	0	0	0.444449	0.601111	0.577768	0.0264758	0.0886998	0.151553
AVPI1	23.404	8.08107	0.118461	1.67971	9.56624	8.06957	13.9155	19.0346	12.2426	14.8761	5.03923	10.1945	7.54245	7.72145	8.15171	24.0615	11.1789	31.1792	13.7301	26.7832	16.5521	23.1633	21.8409	36.189	16.969	29.2397	16.2228	17.0023
AXIN2	1.00168	0.345319	0.00487056	0.00391839	0.25061	0.651048	0.342507	0.203276	28.7989	5.63014	3.61254	8.04192	1.48428	0	0	0.238084	0	0.415205	0	0.0334966	0	0	0	0	0	0	0.137743	0
AXL	12.9521	10.7431	10.4883	13.7758	11.4761	15.1883	12.2189	10.6725	2.68969	3.45721	3.49557	0.731704	2.13725	36.5259	15.6148	16.6382	23.4386	29.7229	24.3543	20.8727	35.7633	25.7217	16.9192	29.3604	37.0943	16.7523	14.4577	11.0405
AZI2	24.4687	13.4495	20.9926	18.0681	7.96864	14.062	12.7473	11.0048	1.99167	1.96017	3.60582	3.53885	1.01372	7.57971	6.63499	12.5278	15.8971	11.8821	10.2233	9.72115	12.1456	10.8552	9.16543	7.78224	10.4254	12.083	3.39541	6.59642
B2M	2653.37	1633.59	1279.75	1765.02	1347.49	1746.95	2615.41	1553.53	50.1442	56.6734	22.9247	51.8256	36.7762	539.878	1004.95	941.004	996.267	1137.07	1586.56	899.091	1090.19	1156.79	1368.12	1031.52	879.418	1371.86	1587.54	938.159
B3GALT4	1.47443	0.547439	0.0611276	1.6917	0.349472	1.38277	0.156313	0.306144	0.564904	0	0	0	0	0.0270128	0.841279	3.00733	3.07651	4.1688	2.37513	3.78356	3.38451	0.277162	0	1.66393	0	1.70028	0.225485	0.484051
B3GALTL	0.627321	2.38706	1.53136	2.8812	1.23073	1.81103	1.2511	4.69643	0.0161478	0.25509	0.102461	0.685246	0.0638993	1.74044	0.437674	0.979777	2.82567	0.583909	0.129614	0.841191	0.127778	1.51588	1.68804	0.0579034	2.95694	0.674564	0.25868	0.15497
B3GAT3	4.87948	4.53476	5.1876	7.62942	9.33548	5.10156	7.22698	6.29077	4.27005	0.319464	1.38102	1.98226	2.16	5.18991	5.53184	13.1217	8.18716	2.99818	12.8668	13.7352	8.26684	16.3264	15.9265	6.31796	6.50695	8.77966	8.10842	4.67487
B3GNT1	4.1084	6.95767	4.28176	3.75713	9.5071	4.6074	8.7848	7.06496	5.19268	0.455862	3.1628	0	3.07789	2.55219	3.70017	1.13837	0.780493	2.63147	2.638	2.19142	2.39258	4.81591	0.601232	1.41419	3.12631	1.24159	3.02421	1.57703
B3GNT2	7.15819	1.69974	3.71905	4.80769	0.0428674	1.77325	1.3901	1.31433	11.2848	14.2264	0.340227	14.3623	6.65919	3.41286	0.361178	0.0236467	0.463983	3.19597	1.19185	0	0.626648	4.47632	7.24363	1.41985	3.76658	1.41138	0.848204	0.178125
B3GNT7	0.216558	0.0053045	0	0	0	0.0584665	0.0363509	0.474628	7.10333	12.9795	7.93873	15.1876	7.69871	0	0.0391282	0.968347	0	0	0	0.0391055	0	0	0	0	0	0.538563	0.0139832	0
B3GNT9	15.2554	11.4093	17.7166	14.4983	11.7189	11.4393	11.3504	9.92245	0.238924	1.35664	0.332462	0.135287	3.49986	13.6883	5.40093	14.7488	12.1026	8.63956	4.44118	7.44163	8.99533	8.23451	8.676	12.8061	9.3902	7.78082	6.96157	3.49978
B4GALNT4	0	0.0556712	0.0537087	0	0.341177	0	0.267053	0	0.955266	0.356678	1.24977	0.129494	2.72793	1.19331	0.246393	0.903366	1.52635	1.37357	0.579686	3.6527	2.40019	0.631358	0.154423	0.988783	1.73309	0.0787021	0.242146	0.283537
B4GALT1	30.3178	21.1384	25.2511	13.3759	32.0214	12.5933	13.8393	15.4065	1.77408	0.824005	1.36214	2.20785	2.98122	10.2497	7.02612	11.8585	10.0443	8.82967	12.9179	16.7112	6.10252	9.27392	11.6439	7.58159	5.47124	14.2307	6.21093	5.67527
B4GALT2	1.28036	2.27787	4.04415	1.49732	1.7829	1.96147	1.73915	2.68616	0.766481	0.392358	2.02066	0.595553	1.48765	2.99445	2.99066	7.99872	3.29839	3.67663	6.79688	4.40355	4.107	5.54065	5.26538	3.61229	4.79136	4.77706	3.83044	1.94406
B4GALT7	17.9853	4.79885	18.249	11.6376	11.5318	9.38823	12.0556	10.5603	5.00282	0.440156	1.45806	4.21445	4.65047	24.2881	7.14538	7.79153	5.95771	14.6514	18.9716	15.9241	23.8149	20.474	11.4273	24.5077	18.3614	13.4796	16.2458	7.65547
BAALC	0.00473104	0.00695311	0.831048	0.677575	0.0426116	0	0.643253	0.435498	0	0	0	0	0	5.36048	1.35916	5.07132	4.18168	5.3372	2.40238	0.999552	2.04392	7.40664	4.2431	4.16796	4.27063	2.8908	1.64046	2.09524
BACE1	4.27496	1.81109	3.99412	2.5782	2.04438	2.65268	2.63805	1.78678	0.47883	0.131387	0.0021594	0.00122043	0.0808019	1.22617	0.791854	2.414	1.47517	1.79844	2.57869	1.23815	1.7612	1.8888	1.93711	1.76094	0.66527	1.67411	0.855802	0.725063
BACE2	4.94943	1.87847	4.23907	2.75931	2.06836	2.00683	2.08461	1.80794	0.60882	0.00605359	1.38323	0.88741	0.00518105	2.0747	0.818938	6.92457	3.52502	4.76823	5.44383	3.35569	3.02111	3.57935	5.31734	3.32399	5.19362	2.83082	1.97547	2.03557
BACH1	4.86998	1.7703	0.661199	1.45521	1.48208	1.8569	0.968294	1.79918	1.72564	0.0963066	0.841295	0.508516	1.98138	2.49391	0.701533	1.04146	2.75772	2.76863	1.92915	1.71275	0.981339	2.76245	1.38184	2.44757	2.53774	1.18909	0.675116	0.957213
BAG2	55.7905	33.2193	46.277	57.7644	33.9401	42.6568	45.9146	45.1093	3.64687	10.2575	11.5525	6.12296	6.38471	27.4992	14.1701	24.4085	51.7157	29.2858	15.612	19.8958	30.432	33.3241	24.4335	36.8535	36.5046	25.2184	24.2453	13.761
BAG3	11.6934	9.28136	11.634	13.0582	3.53206	7.75495	6.77067	8.50552	8.91099	4.66287	1.06419	6.25192	10.514	33.2756	8.00575	23.8043	8.40727	8.82335	16.1545	18.1543	12.1538	14.0667	12.2496	12.0597	20.4674	9.00387	11.4934	5.84525
BAG5	0.324192	0.247341	0.816339	1.06876	0.438789	0.573937	1.08836	0.675584	4.36388	2.84817	4.16199	4.04933	2.25995	0.356122	0.25927	0.89557	0.633239	1.1539	1.73753	0.393478	2.37622	1.41307	0.0722195	1.13129	0.920052	0.408223	1.11529	0.353608
BAK1	4.45072	6.58497	0	0.173917	0.429885	1.20805	1.74254	3.92277	15.1541	19.435	6.00359	7.43508	1.49355	2.94901	0.646784	0	3.25706	0.881377	1.90903	1.03426	0	3.33832	3.32399	1.7242	2.95096	0.180301	0.866778	0.297716
BAMBI	11.7632	2.66571	0.860835	0.644452	1.43543	3.4422	7.10833	4.89013	74.2656	22.7759	16.3378	80.2138	20.7943	0	0	0.0377058	0.0986456	0.305768	1.16139	0.164452	0	0.180702	7.21897	2.19326	0	0.0860066	2.17575	1.98821
BASP1	92.5541	43.2514	71.0015	64.005	44.2647	34.7928	35.5644	26.5212	49.7264	31.3611	10.2092	19.731	30.9605	41.5265	38.8343	61.5229	58.2026	49.4778	41.5298	33.3686	47.8116	37.8794	34.6285	25.5893	48.3471	62.8334	48.4185	51.3191
BAZ1B	3.95399	0.817579	1.5101	3.89956	0.674486	3.25797	3.55558	2.30717	7.55403	9.85901	21.4481	8.07241	34.8377	2.28276	1.32214	1.87626	2.0024	2.90224	1.30973	1.46047	3.3453	2.41989	4.39029	1.33642	2.40762	1.39021	1.94799	1.54815
BAZ2A	1.28289	0.591886	0.98516	1.85056	0.989273	0.951513	0.82597	0.539229	3.46473	1.2264	10.9278	7.77813	5.19791	1.69756	1.17485	1.76991	2.25115	1.72042	1.05945	1.39632	1.53051	2.47577	3.34331	2.14348	2.51717	1.48264	1.05933	1.02311
BAZ2B	0.658602	0.826283	0.0278372	0.732933	1.49021	1.02783	1.66636	0.549217	5.85088	0.251018	2.36282	2.26145	5.729	1.26929	0.731402	0.0059857	0.0939587	0.366746	1.22912	0.522127	1.07071	1.09007	2.11736	0.85359	0.198633	1.25004	0.339172	0.180356
BBS10	2.95049	0.762066	0.0287639	6.91908	2.10491	1.3605	0.698763	0.960383	0.199364	0.0292627	0.963815	0.590114	0	2.15451	0.791737	0.970625	0	0.196165	0.101603	0.276948	0.0600982	1.73893	0.396969	0.851058	0.135462	0.565568	0.488077	0.182219
BBS2	13.6324	6.54626	3.3255	6.82986	3.47581	10.582	9.92737	7.64271	2.13956	1.21093	0.677518	0.404589	3.82669	10.9084	9.67777	21.2466	22.2704	14.7366	15.3302	7.50601	8.6852	19.8166	9.91948	10.5762	17.938	13.5594	7.45747	8.52654
BBS9	0.558509	0.00728548	0.434736	0.483782	0.26045	0.535339	0.39941	0.0869172	3.4475	5.18415	1.63325	3.43551	2.31479	0.470217	0.232877	0.610599	0.660458	1.00973	0.195401	0.187984	0.421527	1.15083	0.246996	0.516052	0.429087	0.333954	0.347296	0.30921
BCAP29	1.18533	0.326905	3.3401	1.1361	2.4294	1.06539	1.16105	0.660807	0.54755	0.0355318	0.321019	0.273294	0.372527	1.74405	0.632891	1.00509	1.55129	1.62763	0.976675	1.25704	1.30744	1.39885	0.873647	0.992045	0.941205	0.512257	0.585482	0.654549
BCAP31	6.58425	4.82859	5.47737	4.16411	3.10151	4.95831	7.05349	3.80638	2.69009	4.65919	3.89224	5.04066	2.89231	4.55146	4.63482	8.26093	5.14628	8.57905	10.4607	7.98458	5.28405	7.96153	6.75905	6.38946	7.52879	4.98963	9.03576	3.38274
BCAR3	17.6733	3.16638	0.994848	3.74547	0.297393	3.40977	3.20077	7.97847	0.0107304	2.00931	0.521997	0	0	11.0554	7.38283	7.93588	11.8026	11.3632	5.05296	1.07324	23.0956	6.83007	15.3676	11.4278	3.41947	8.45841	6.89978	4.17066
BCAT1	1.24137	1.35618	1.24007	0.864437	0.728538	0.982714	0.872844	1.31694	1.31612	1.8906	2.11198	1.73999	1.10295	4.03336	1.04691	2.56403	4.01426	2.80448	3.98837	4.47734	4.80654	4.37603	3.84709	3.54725	3.37488	2.07346	1.77793	1.79509
BCCIP	7.75212	5.7004	4.00146	6.37857	3.06114	7.64983	4.12848	5.86801	23.2097	22.1111	24.9588	27.8493	16.9845	5.70763	1.8282	1.75305	4.67064	4.63415	3.64548	4.38513	3.56517	6.70255	4.05435	3.77313	1.79657	2.78321	2.27162	1.65067
BCL2L11	0.133351	0.00094223	0	0.0390032	0	0.0324541	0.0225993	0.00210769	0.297938	0.00385324	0.147625	0.342699	0.103333	0	0.0156381	0.0400152	0.00104167	0	0.0267577	0.00173656	0.0158272	0.024806	0.0631621	0.0642509	0.0455843	0.0121094	0.000620956	0.0299927
BCL2L2-PABPN1	11.535	11.2947	6.43183	9.8418	13.5525	5.3228	13.3603	7.53507	103.166	109.282	100.087	69.1201	132.557	2.39113	2.72822	6.59516	8.47333	8.41251	2.39277	1.59689	8.94516	6.35919	4.79299	1.60341	2.72699	6.60646	6.82055	5.59264
BCL7A	0	0.167093	0.00279867	0.112577	0	0.187049	0.125241	0	0	0	0	0	0	0.0680214	0.231103	0.2361	1.93964	0.715742	0.0988579	0	1.00868	0.338389	0.0482803	0.463714	0.329504	0.697925	0.309711	0.687019
BCLAF1	1.16481	2.13167	0.720359	1.30984	1.50672	2.25821	0.992172	1.53175	2.22935	4.45122	7.12224	7.32659	10.5918	1.22718	0.967227	1.02046	1.67915	1.1899	1.65498	3.22222	1.99863	1.32773	0.799842	0.872189	1.35608	0.937385	0.235239	0.579707
BCOR	0	0.097374	0.0784873	0.367794	0.434842	0.166398	0.418996	0.0405243	0.547471	1.96225	1.19465	0.834804	1.81944	0.0527414	0.128065	0.0586915	0.260365	0.572517	0.00714538	0.150249	0.443783	0.232357	0.307092	0.215466	0.0635105	0.163948	0.0417867	0.076889
BDH2	10.0099	7.71784	1.83533	7.34859	5.97284	6.02434	16.291	6.06898	5.38188	9.9821	4.3364	5.41684	8.58945	0.678474	2.08874	4.01827	3.0868	4.69374	8.60239	4.95181	3.39221	3.84078	7.48919	6.43285	3.3798	3.77459	3.01184	1.73284
BDKRB1	24.9807	14.3957	19.4081	8.43788	15.7606	11.4034	21.675	30.9457	0	0	0	0	0	1.0502	0.872189	3.18528	3.85619	6.61799	10.9129	0	0	1.43672	0.273316	5.06272	1.86533	1.99449	1.51951	1.75643
BDKRB2	12.0207	21.1118	4.18432	9.24943	17.2678	7.47373	13.7518	14.9219	0	0	0	0	0	0.0379801	0.337955	0.642766	2.4515	2.8888	7.2427	6.95784	1.56484	9.83504	1.39794	3.3712	0.616771	2.85576	0.434789	1.24449
BDNF	2.1443	1.06841	1.19936	1.98906	0.936107	1.09541	1.21013	1.48084	0.456559	0.193105	0.000518612	0.833591	0.0116436	0.38214	0.149277	0.186262	0.639924	0.34199	0.349017	0.318818	0.23904	0.844363	0.753586	0.321802	0.314883	0.556862	0.436642	0.296498
BDP1	0.798605	0.809086	0.718403	0.702235	0.468178	0.315759	0.297453	0.497127	3.63649	2.07803	1.48112	3.31164	4.26195	0.943768	0.0128072	0.46956	0.0153558	0.158659	0.509496	0	0.32081	0.168775	0.0802677	0.0330402	1.24171	0.0624787	0.379884	0.235807
BEND3	0.345755	0.083729	0.947048	0.0149393	0.495433	0.143203	0.0593567	0.516675	4.05528	6.48611	2.1443	3.51664	7.14116	0.174378	0.0851888	0.00488024	0	0.0263836	0.0819917	0.0212849	0.290989	0.350822	0.133478	0.054943	0	0.278295	0.433826	0.122539
BEND4	0	0	0	0	0	0	0	0	4.99937	9.87878	2.26906	2.00896	3.42318	0	0	0	0	0	0	0	0	0	0	0	0	0	0	0
BEND6	4.8494	4.31187	1.40573	1.14935	0.0873554	3.8099	1.70942	2.93344	0.0126077	0	0	0.994676	0	1.18163	0.262862	0.632459	4.0972	0.130255	0.539722	3.04742	0.518777	0.692802	0.263591	1.08501	1.25927	1.00755	0.601206	0.846966
BET1	18.542	13.5186	13.1242	18.8146	7.35312	11.009	11.494	14.333	6.51192	12.0056	7.23913	5.68539	5.98043	12.6171	6.02391	10.5439	26.557	14.5807	26.4619	17.5055	11.8183	12.3655	7.78315	14.2256	21.8289	14.0477	8.29637	3.57266
BET1L	8.30679	7.00046	14.9439	6.16352	8.88262	8.18971	7.55787	6.08192	2.20443	9.80171	3.06678	1.27529	7.54922	16.7464	5.06307	23.2546	15.9869	5.7242	10.9762	13.0434	14.011	9.98666	9.82772	13.9072	11.8305	9.57071	7.26391	5.99604
BEX1	139.124	137.747	27.9532	40.6101	63.8424	27.1688	33.6308	72.4537	64.9921	30.1043	95.1473	46.0857	75.6819	25.6777	14.9738	85.3093	16.7698	28.3345	9.71348	1.97342	4.37159	65.414	0	5.80152	2.62763	19.6955	0.823259	17.0418
BEX4	2.76334	11.5637	3.08228	1.71106	4.70228	5.08283	7.32952	6.79611	18.2347	18.7637	21.5023	17.0446	9.85612	14.9242	7.03196	8.85596	3.22172	8.28642	16.3607	5.31376	2.86415	7.53397	5.80459	7.91525	2.67362	4.30303	10.0725	5.59207
BFAR	14.5842	9.54174	18.045	6.40309	12.8182	12.0492	8.79056	6.89794	35.5021	43.2072	51.5175	14.8988	34.119	7.18399	5.59341	16.0162	9.13758	7.39122	14.8345	10.3418	21.1936	14.998	15.1325	13.7085	9.9422	10.3382	7.979	6.43664
BGN	44.9577	25.4915	22.8219	36.6595	51.2546	29.6146	28.1983	26.6808	0	0	0	0	0	23.4333	13.9286	23.6187	23.0325	10.9282	24.5774	20.0108	20.837	26.6407	28.3711	25.2531	35.1509	15.7942	22.9284	16.763
BHLHB9	0	0.000596946	0.231641	0.000514796	0.0219501	0.0493467	0.00818154	0.0160238	0.38121	0.0471967	0.515933	0.604641	0.487513	0.000706932	0.02642	0.00857663	0.00263978	0.00545495	0.022603	0.00880155	0.0233969	0.0725342	0.0110389	0.0340793	0	0	0.00550765	0.0608056
BHLHE41	9.23473	9.71613	16.4516	4.83002	8.85377	8.29821	5.2639	7.32817	0	0	0	0	0	6.96404	2.73923	2.45917	5.8938	0.743765	5.20061	2.55014	16.093	6.09873	9.03072	4.35619	2.22563	6.73385	2.3199	2.28857
BICD2	3.75409	2.77086	2.356	1.43433	2.92445	3.36886	1.59926	2.30629	2.43693	2.34083	3.32323	2.86886	1.30447	0.0763114	0.42394	1.63822	1.67893	0.572931	0.642955	1.18121	1.03365	1.59419	0.38647	2.78393	2.46175	0.908731	1.24646	0.546981
BIRC3	2.0118	1.4903	7.45326	0.0073609	0.857871	1.61815	1.88345	1.29834	0	0	0	0	0	0.00202163	0	0	0.0150981	0.0779981	0	0.12585	0.0764671	0	0.142057	0	0	0.0570425	0.0112503	0.072453
BIRC5	0	0	0.0078833	0.00634215	0.0150233	0	0.0839953	0	7.02078	5.85794	7.24586	9.1389	8.34553	0.711254	0.0361651	0	1.51766	0.649634	0.301668	0.144577	1.853	0.297867	0.0453321	1.19734	2.97008	0.132321	0.484662	0.312128
BIRC6	0.698263	0.657615	2.53879	1.52075	0.863065	0.566903	0.923124	0.602655	5.8122	3.02485	7.45472	7.93698	3.63468	0.639558	0.343263	0.543362	0.844802	0.559528	0.765087	0.902799	0.939387	1.16065	0.520856	0.776801	0.185464	1.04818	0.347031	0.29106
BLCAP	4.56042	4.17243	1.76265	1.84428	2.30821	3.03756	3.4372	3.48511	7.71567	8.09954	5.36526	6.3715	7.81096	2.1736	1.70761	4.15518	2.94925	2.80377	2.80007	2.54638	1.19331	4.98578	2.6161	2.73875	3.75637	1.77092	1.52562	1.31002
BLM	0.00577901	0	0	0.00366224	0.0260253	0	0.0291016	0	2.49405	9.33169	4.68722	5.4598	6.3913	0.0150873	0.0939748	0.00358904	0.0187793	0	0	0.0313069	0.356668	0.0344004	0	0	0	0	0	0
BLOC1S1	12.9471	11.6513	11.7372	11.2527	12.9643	8.14817	10.1103	8.05298	6.68172	3.84901	9.63451	2.25056	3.86677	12.662	6.20724	12.821	10.7712	15.7443	12.1032	8.40252	17.1096	6.24912	10.7921	10.0134	8.85732	12.0804	10.525	5.82072
BLOC1S2	2.53734	2.59492	3.37676	2.0061	1.34646	2.43798	1.28181	2.61672	5.86397	3.1508	7.93153	6.00829	1.71117	3.58462	1.29214	1.75271	1.07661	2.21119	2.93696	3.50208	1.93671	2.40508	3.43149	2.37299	2.34817	1.53011	1.26009	0.90728
BLVRB	119.251	42.0968	38.3349	46.0866	51.9002	48.5285	42.949	41.2042	33.0616	15.4333	28.7863	32.4909	9.33002	39.5312	15.4101	69.6181	63.9729	38.5916	45.0801	45.8725	38.2365	45.674	71.657	53.4347	62.9381	42.6408	33.0132	19.6401
BMP2	0	0.415098	0	0.205309	0	0.672829	0.543819	0.491579	13.2929	0.232996	0.0114198	5.73128	0.427313	0.0144583	0	0.474638	0	0	0.173354	0.585031	0.170898	0	0	0	0	0	0.0160918	0
BMP7	0.0389492	0.0238512	0.0153403	0.0287964	0.0584681	0.0262888	0	0.0426824	4.80147	7.01633	2.67718	3.65153	1.52491	0.0225966	0	0.0161262	0.0843787	0.0435909	0	0	0	0.0386417	0	0	0	0.0980901	0.0314371	0.0404918
BMPER	3.8125	2.13271	2.23698	0.583407	1.0072	1.97997	1.23102	1.40214	0	0	0	0	0	3.46714	0.62025	0.145359	1.58877	1.29227	0.75978	0.0281768	2.54666	1.26941	3.32191	2.69112	3.63385	1.46379	0.297224	0.227103
BMPR1A	4.67481	6.08347	6.32731	2.77447	5.08391	4.95271	2.47801	5.80487	28.0796	26.6905	8.57527	14.2471	9.34334	2.12225	1.41212	3.48753	5.31454	1.84657	3.77533	4.62595	3.81118	3.10152	1.52422	4.5875	0	1.68805	1.45087	0.902778
BMPR2	8.35533	5.96301	5.5501	4.18618	2.91921	6.40915	4.47608	6.15797	2.68572	0.269287	0.745079	0.340246	0.35686	2.38283	1.70396	6.23657	0.521325	2.62043	3.18198	1.67948	4.22813	5.34273	3.91821	6.45742	2.35911	1.34721	1.29138	1.6498
BMS1	1.66472	0.927035	0.986047	1.76788	0.512485	1.67225	1.70282	0.897889	4.51396	3.76178	5.07312	5.70411	5.54161	1.29308	1.12795	1.32061	1.31015	2.24883	1.53795	1.6381	1.20402	1.60642	0.28719	1.15184	2.51284	1.25589	1.01089	0.669276
BNC2	2.71675	0.873225	3.3567	1.4317	0.811385	1.07397	1.6209	0.692151	1.26051	0.947009	0.367348	2.05413	1.78417	1.51154	0.30725	0.31054	0.552587	0.299065	1.22512	0.241271	0.374823	0.867638	0.110037	0.76434	0.100131	0.824008	0.372541	0.479844
BNIP3	177.713	61.7478	168.351	88.1343	85.2707	73.0879	38.3975	74.5861	27.7178	25.1697	6.49566	28.9452	1.98893	54.48	23.116	49.5693	33.3699	40.8931	44.2594	26.337	38.0411	87.2242	21.2099	64.8034	26.2613	23.1498	17.7776	18.0885
BNIP3L	80.2063	59.241	70.747	46.3792	54.8809	43.2359	44.5765	46.5525	28.9713	19.5242	17.647	9.0384	19.7676	30.8329	14.4271	56.8792	52.3072	38.1551	36.5603	24.5039	71.7056	55.4968	57.4524	45.5135	33.1431	41.0158	19.9064	25.3228
BOLA3	7.90926	5.67994	5.72449	12.3678	3.585	6.96764	5.68986	8.61108	39.4232	34.109	44.2683	27.2538	15.411	8.55895	6.12459	9.91976	14.186	12.7604	8.75278	11.8247	19.1242	11.7702	12.9114	10.2941	17.4647	13.4112	9.65035	9.7709
BOP1	0.948332	1.11824	2.61453	6.82033	4.86664	1.69696	2.9986	0.725043	11.6681	11.7971	10.0656	12.3714	10.9664	7.88807	0.657495	3.10916	0.250834	2.44356	2.68468	0.836328	0.136114	3.41331	4.87	1.38782	4.77248	1.66625	1.86907	1.03175
BPHL	0.617155	1.31801	1.70756	0.33488	1.56336	0.468619	0.582718	0.938377	7.46093	5.76479	3.26636	4.28548	4.42462	0.137624	0.731777	1.39658	0.651783	0.414421	0.295141	0.334334	0.634823	0.872503	0.0786228	0.305653	0	0.109283	0.597752	0.120299
BPTF	1.03939	0.914774	0.962604	1.49249	1.77491	1.18248	1.40987	1.06659	11.9414	9.85555	4.89443	10.4393	18.067	0.903466	0.227964	0.981323	1.03475	1.12156	1.78035	1.49719	1.57714	1.40909	1.60835	0.733735	0.423467	0.671802	0.375915	0.389748
BRAP	4.21823	1.29911	1.13659	1.65167	2.48797	3.02698	1.80017	1.3248	10.4344	11.3677	0.294855	10.4431	8.99365	6.88923	1.0217	3.28979	5.30133	3.62253	1.85368	1.44363	3.93117	6.0356	4.90187	7.54381	1.28593	2.06859	2.49291	1.29735
BRCA1	0.00217049	0.0797481	0	0.00320942	0	0.0058599	0.0983698	0.0428134	0.870886	0.626168	0.880213	0.331648	1.71443	0.00629609	0.00392169	0.00314527	0.0164574	0.0291498	0.015098	0.00391942	0.00297682	0.0043067	0.00491574	0.0472139	0.0044732	0.00341636	0.0518553	0.0045129
BRCA2	0.00229821	0.00168881	0.00181031	0.0334973	0	0.00930707	0	0.0453327	1.84327	4.27735	2.69493	0.0107135	4.77997	0.0199997	0.0622871	0.0114184	0.00746818	0	0.0159864	0.485554	0	0	0	0.0214252	0	0.0911583	0.129105	0
BRD2	1.32051	0.856253	0.263033	0.395106	0.473221	0.312067	0.38217	0.522023	5.31509	3.6841	5.51656	4.327	13.7835	0.746798	0.341752	0.800522	0.656373	0.478252	0.438568	0.714733	0.523629	0.646355	1.24547	1.09935	1.10447	0.683642	0.389013	0.167505
BRD3	6.03683	5.59131	4.0198	1.05352	2.42586	5.17158	3.1803	3.87767	9.9843	17.5135	22.2027	13.3132	33.848	0.137399	0.427911	2.85513	2.44459	2.08924	0.904455	2.088	4.43274	1.2439	3.69152	0.909119	2.49786	1.22795	1.52023	0.840009
BRD4	0.729163	0.526039	0.356359	0.416546	0.527313	1.0777	0.83086	0.647407	7.03968	4.75031	4.45219	7.62111	7.68409	0.819811	0.649121	0.717279	0.769642	1.01858	0.721943	0.288331	0.569372	0.744527	1.28376	1.41411	0.77331	0.628306	0.866043	0.398387
BRD8	1.29539	1.92625	0.00200469	0.690272	1.92545	0.700836	1.01245	1.52274	3.0932	8.9583	4.33825	2.71286	2.66624	1.41742	1.60021	2.64741	1.60439	2.99067	3.06261	2.23349	2.73301	1.22709	1.4352	0.46265	0.73954	0.98062	1.03774	0.269868
BRD9	1.62414	1.68799	2.74728	2.08513	1.80668	1.96533	1.64552	1.82944	0.487854	1.32227	1.64562	0.769186	0.89869	0.487081	0.263056	0.793672	1.73472	2.56359	2.52057	1.27946	1.07826	2.27253	1.3629	1.47792	1.66027	0.986914	1.15317	0.746688
BRI3	12.8729	17.1253	17.4443	7.8684	13.2078	10.3126	10.7894	15.0113	3.56134	6.68495	2.12454	1.91026	1.11417	16.903	9.61464	23.5915	18.205	28.8927	21.1341	15.9834	12.7176	23.9397	20.7624	21.0384	23.5622	23.8335	13.948	12.1595
BRIX1	67.2786	29.893	8.40357	29.4006	13.793	55.8572	15.941	18.6514	108.005	95.8295	70.2774	107.802	122.373	23.0938	12.3678	24.0384	43.0172	12.837	17.5873	30.7346	49.0545	30.223	5.30726	27.9782	28.5955	27.3528	10.2931	13.3347
BRK1	96.0359	78.2233	42.6617	74.7064	54.3118	53.2557	80.0041	67.4458	72.919	130.325	100.851	82.8782	54.9784	24.9986	29.1881	46.3491	24.0781	27.1939	45.6602	33.9929	35.4309	38.279	51.1002	29.5599	45.6745	28.3481	23.5343	23.0399
BRP44	16.6108	16.3299	15.2566	9.28392	13.7593	11.8406	11.2568	10.7056	4.92181	2.20435	4.22141	5.20434	2.58624	11.1772	5.59725	10.196	9.76505	18.9582	10.5188	13.7024	13.669	9.94537	12.0876	8.1123	8.67996	10.7529	9.37967	8.39513
BRPF3	1.16	1.15251	0.954808	3.27357	1.5848	1.26679	2.14406	1.19977	0.903613	10.0966	13.2649	3.78055	4.58885	0.608708	2.44916	4.69754	3.07772	2.56731	2.71989	0.753154	1.6982	2.50858	2.12536	1.5391	3.00848	2.11306	1.65373	1.4634
BSG	9.05294	3.80768	6.7857	6.33373	8.45898	6.5374	5.11833	3.99665	5.97146	9.01851	8.45882	6.13169	6.30474	9.49112	7.99401	18.674	10.2162	14.4533	13.967	8.96106	15.211	14.5622	12.4915	14.2364	18.6369	7.9991	12.6047	8.26679
BSPRY	0	0	0	0	0	0	0	0	5.40363	4.778	0.260447	5.19521	1.01278	0.0193968	0	0	0	0	0	0	0	0	0	0	0	0	0.0107941	0
BST1	17.0972	44.2782	8.32845	17.098	12.1027	10.3106	13.0881	29.993	0.160883	0.301085	2.1389	0	0	10.6781	9.10458	9.36638	8.27344	3.32433	3.9356	7.08789	3.12813	4.63083	16.3377	3.87347	10.8222	5.25977	1.59261	4.52169
BST2	15.7729	0.0614339	1.99756	6.30457	3.26294	2.25709	5.05196	6.7795	20.6845	66.1304	56.1612	109.599	51.5573	0.024251	0	0	0	0	0	0	0	0	0	0	0	0	0	0
BTBD10	17.1805	8.73618	9.49625	12.475	13.3495	9.76432	8.30473	11.5983	24.3006	16.9902	23.8907	18.0681	26.434	3.29723	4.18673	10.1772	18.4515	4.76609	10.0195	6.89846	8.76101	10.1896	7.80103	3.69765	7.03419	9.92639	2.34542	5.40384
BTBD7	2.46329	1.38421	2.41374	0.793305	1.10183	2.5877	1.45935	1.49937	3.16502	2.62216	1.87764	4.49576	3.014	0.498184	0.412026	0.864488	0.347355	0.494476	0.693984	1.11955	1.82766	0.438336	2.59846	1.69408	0.837131	1.37741	0.223169	0.311154
BTF3L4	3.6186	2.99835	3.22462	2.39635	2.00142	2.76175	2.66245	2.51907	2.91346	5.11961	5.10881	7.17674	7.20973	1.79373	1.87943	2.57567	3.49219	2.05815	2.89156	2.20004	1.93105	1.92711	2.26471	1.87514	1.63445	1.07643	1.655	0.967862
BTG1	18.7029	15.2598	13.9397	26.4188	15.7627	13.9709	17.3444	9.88935	26.3038	10.496	8.8317	22.8849	12.7125	6.62228	10.6986	19.4806	16.0617	25.0806	31.4648	10.8136	27.6986	21.7671	31.3795	28.7472	42.2444	28.3508	12.5911	9.24229
BTG2	20.4339	3.63865	0.00760318	1.87785	0.9563	7.27057	1.89565	1.52315	5.98499	0.0483439	2.91918	2.48976	0.0165503	0.0167996	7.90034	17.2103	9.94294	5.37968	14.9726	2.66678	8.65775	8.56103	6.03353	6.43387	4.29681	3.96531	10.8353	5.90034
BTG3	14.1369	18.3416	14.0023	15.378	9.02326	14.1826	14.9623	15.4262	1.79204	1.85269	3.35476	3.36626	5.18272	12.1683	8.9114	18.7399	29.8282	22.4244	17.5708	9.3701	22.9355	10.4999	8.95944	15.3265	46.6408	8.83862	6.89181	7.47747
BTN3A1	1.50233	0.612441	0.752301	0.431821	0.910137	0.847417	0.720506	0.8702	0	0	0	0	0	0.519839	0.504112	1.53504	1.1333	0.816663	0.622043	0.891375	1.81025	0.915575	0.41316	1.01707	0.442311	1.36138	1.09305	1.12675
BTN3A2	2.2262	3.54908	1.60499	2.79304	2.01948	2.06875	2.66744	2.01337	0	0	0	0.532197	0	1.30334	0.731578	1.38077	1.13654	0.662669	1.64547	0.974872	0.740424	0.958897	0.749388	0.940287	0.511443	1.08411	0.479314	0.570295
BTN3A3	2.28754	1.46213	4.05306	3.47955	1.92623	2.656	1.64336	1.64574	0	0	0	0	0	1.51095	0.291957	0.415183	0.123549	1.2127	1.16808	0.772379	1.17326	0.24518	0.645813	0.073843	0.411372	0.783957	0.641364	0.177867
BUB1	0	0.00549081	0	0.9423	0	0	0.94069	0	30.946	9.83511	29.7579	28.7485	15.2592	0.819312	0.0405025	0.0185622	0.0485623	0.200702	0.0519764	0	1.01456	0	0	2.75155	13.9981	1.64421	0.853985	0.186433
BUB3	13.4335	19.0589	15.1824	11.5859	16.7406	11.1859	14.1852	16.5212	47.4364	42.4964	66.8931	48.0731	27.5925	24.1219	9.135	13.2813	18.6831	21.9796	13.9658	14.9964	31.6414	18.5426	18.1885	24.9562	33.7039	13.4221	9.74657	7.02072
BZW1	19.9753	23.1775	15.7366	19.2353	14.5834	22.5522	12.932	19.4984	14.7042	19.8469	16.9533	18.6295	21.7988	19.1105	5.03522	16.9011	22.7197	20.7819	15.6387	15.8995	20.6778	16.4486	23.1688	19.6767	19.8617	14.756	8.92653	6.21969
BZW2	10.5876	5.71554	6.39442	6.31821	3.83682	5.69879	6.04988	8.96927	17.2099	16.5222	24.2141	12.3761	17.8011	15.5616	6.69373	17.3897	16.6737	12.8885	7.12504	10.6571	17.7835	15.1007	6.63429	14.3013	13.4649	15.1566	5.85982	7.28485
C10orf118	0.00416877	0.428874	1.59263	0.663093	0.600757	1.35059	0.356877	0.16446	3.29478	3.99633	2.74507	8.84869	7.95573	0.0036278	1.08464	0.10356	3.5086	0.699835	0.202987	0.609759	0.531726	0.893346	2.46422	0.660682	0	0.0433068	0.936746	0.0520065
C10orf137	0.0254326	0.0498371	0.725657	0.531863	0.649024	0.0686634	0.441137	0.0185802	4.62109	1.8824	2.28032	2.38434	2.84422	0.946773	0.336985	0.647589	0.339763	0.0948781	0.550389	0.0918518	0.453453	0.454174	0.403201	0.605916	0.314488	0.010675	0.342126	0.0705065
C10orf26	6.13429	3.49908	5.84891	5.50366	4.82346	6.65254	4.00171	2.82934	3.08265	1.1547	2.04236	0.624729	5.95654	2.90012	1.00451	3.71801	3.84795	3.2903	3.71428	2.36518	4.71709	2.95413	3.67066	3.52846	2.69936	2.51249	1.53631	0.999201
C10orf32	9.23216	3.82404	4.36348	5.20354	3.26939	3.82461	4.34483	3.84404	5.29862	0.316043	4.20152	0.730805	0.137172	0.536725	0.3131	0.947776	1.06473	1.64924	0.893795	0.208826	0.475813	0.678658	1.57571	0.47915	0	0.301869	0.454248	0.480896
C10orf46	2.67109	0.76744	0.834886	3.45431	2.46525	3.69481	3.20632	1.35294	8.17077	12.7677	9.12651	11.9269	10.3449	2.3515	1.7046	3.9953	1.46347	2.39847	1.89043	2.71317	2.33223	3.23547	2.24219	3.27555	4.29671	2.92224	1.15818	2.20375
C10orf54	18.7333	11.7315	6.90529	22.2595	13.9495	8.39238	11.5676	16.87	0	0	0	0	0	3.18699	0.742928	2.84983	0.712614	1.0308	1.90679	1.1286	2.54897	2.34969	2.49572	3.47547	1.35585	1.42901	0.977038	1.40207
C10orf58	1.72083	0.107926	0.827188	0.0108586	0.0330708	0.0396522	0.973805	0.0482842	4.83343	2.20191	2.11662	1.41116	4.48258	0.00426039	0	0.498633	0.00795442	1.00267	0.238382	0.291737	0.543867	0.189424	0.232843	0.410762	0.0151344	0.157199	0.035563	0.152687
C10orf96	0	0	0	0.00976022	0	0	0	0	6.24649	1.57365	1.90554	7.8259	2.56161	0	0	0.00956514	0	0	0	0	0	0	0	0	0	0	0.0149174	0
C11orf10	172.985	128.145	138.317	234.457	107.234	96.1727	126.963	89.166	38.6501	48.1511	27.8327	13.3559	5.02171	131.201	111.815	162.67	115.446	169.301	226.309	152.106	93.782	116.729	201.151	115.741	149.19	171.665	219.468	156.074
C11orf24	12.9467	28.0108	23.7697	18.689	21.696	15.578	16.8006	24.1463	7.62189	3.70361	7.59834	7.31206	0.405562	29.1743	9.85187	27.5543	19.7816	15.9665	23.2073	31.4267	19.4126	20.3043	19.3694	16.4798	30.1714	13.1558	25.7425	15.0643
C11orf30	1.41971	0.0174458	0.878946	0.021063	0	0.749927	0.406482	0.0624397	2.27757	1.60288	1.49477	5.74761	7.76702	0.999957	0.154426	0.457073	1.08008	0.797109	0.528461	0.463008	0.0390731	1.95024	0.70975	0.841044	0.381642	1.73539	0.165561	0.444263
C11orf46	18.6719	6.47479	3.50524	5.48069	11.4514	9.27989	8.41256	6.99875	14.0866	22.6134	19.4698	11.6011	14.2715	5.27481	1.28217	2.93806	0.720615	1.68765	4.62768	4.16462	4.13633	2.64008	3.01343	4.06579	2.19372	4.06292	4.31002	2.95093
C11orf48	23.1938	11.479	11.2743	11.4697	10.6237	11.6407	14.2753	8.34195	33.5256	54.4297	67.2575	43.988	44.3922	15.0432	4.94289	7.95323	19.39	15.0423	16.4095	15.7866	16.7208	16.7565	27.8811	17.9264	24.268	12.038	14.0732	7.29554
C11orf58	36.4108	25.64	18.2195	21.5783	26.9734	28.1967	19.5009	24.4246	65.5351	43.6187	65.1299	97.0759	70.5148	27.841	9.51538	29.9667	37.1965	26.6222	20.2601	19.8033	30.8931	28.883	16.3944	26.9384	19.9998	25.8799	11.628	13.7796
C11orf63	0.0383525	0	2.214	0.00694414	1.06097	0.576891	0.469037	0.144098	0	0	0	0	0	0.00476794	0.0593969	0.0646507	0.30267	0	0.152447	0.0593625	0.0225431	0.0326141	0.446714	0.0255388	0.0338749	1.17975	0.01592	0.273405
C11orf68	4.92582	10.4699	0.946851	10.4727	11.3186	7.65928	7.19602	8.51144	0.0655612	2.40817	3.72088	0.496345	0.74948	8.16361	5.10313	6.78655	5.32649	3.66896	12.4544	3.87067	6.32923	6.05447	8.73827	5.44629	8.99104	4.4535	8.36136	4.71892
C11orf70	5.88718	4.51575	7.78416	3.71867	3.95963	4.02517	5.48648	2.63923	0.0621171	0.00957343	0.0262764	0.0148506	0.966839	3.43489	0.673455	1.8103	0.714298	1.54023	2.32679	1.34613	0.747134	1.1378	2.33766	0.801871	0.472716	0.776217	0.749786	0.238455
C11orf74	39.315	26.8969	33.0047	27.786	16.2393	30.2403	29.2469	15.9463	4.35564	6.68087	24.742	8.77686	12.6396	4.80429	2.76761	12.6244	18.0435	2.57144	9.54506	12.1013	10.3727	10.8276	19.5138	28.8571	6.90553	8.16724	10.5397	1.79146
C11orf82	0	0.0053968	0.00578507	0	0	0	0.0369834	0	5.39395	7.65837	3.89709	11.8229	4.79783	0.00639116	0	0	0	0.789063	0	0.676363	3.4146	0	0	0	0	0	0.227625	0
C11orf86	0	0	0	0	0	0	0	0	0.028705	3.11891	0	0	0.34077	0	0.478782	0	0	0	0	0	0	0	0	0	0	0	0	0
C11orf95	2.52673	0.0688959	1.38843	0.136654	0.844446	2.08828	0.68459	0.739746	13.3575	2.97245	2.04286	5.75462	4.41284	0	0.228692	0.742394	0.731201	0.220351	0.0326086	1.65071	1.9481	1.08829	0	0.34962	0	0.761476	0.0998891	0.0584816
C12orf23	30.7421	40.0101	33.179	45.2097	21.5468	33.9709	33.3634	44.0218	0.949077	2.12404	0.341679	0.615529	5.44701	65.0708	26.6502	57.764	53.3316	51.6868	58.0265	56.6357	67.463	61.2147	54.6201	48.659	49.6549	36.8671	40.1873	24.2241
C12orf32	3.00017	0.978648	0.610988	1.35097	2.43858	2.1929	2.72683	2.02075	7.50189	12.9497	6.5319	9.36179	6.55787	5.12405	1.82456	3.55684	2.66321	3.96374	3.93633	5.70836	6.3026	1.27771	1.85615	3.45637	4.5544	1.36371	3.18934	3.16464
C12orf35	1.78872	1.69702	0.320826	1.24263	1.30474	0.83321	0.740053	1.43561	6.57708	10.7927	5.16612	14.9804	11.6345	1.29717	0.0682795	0.0156462	0.518491	0.197368	0.146038	0	0.483736	1.04976	0	0.450159	0	0.991356	0.138273	0.104764
C12orf43	6.28289	4.36654	0.0322066	1.42507	5.09424	3.64274	1.9903	2.68832	7.97235	8.751	34.6983	1.24948	19.5596	1.35208	0.738748	1.76901	0.930044	0	1.13763	0.590655	0.0560759	0.162255	0.555601	1.07997	0.674113	1.81483	2.04604	0.850117
C12orf45	9.21325	11.3147	5.10335	13.9433	2.6524	12.0963	12.0756	8.29836	38.1715	62.8751	41.9871	28.1098	30.0081	2.56274	6.15703	4.62452	11.3468	11.0175	11.1203	14.1302	4.6736	11.0187	6.00264	16.2762	0.780322	15.058	15.5653	7.34763
C12orf5	6.95463	4.7926	1.34825	3.31451	2.66489	3.29829	2.67549	4.91579	4.80558	4.44568	0.301774	3.88073	3.64398	2.42806	1.00021	3.01512	1.1062	2.58498	3.34167	2.91271	3.20707	1.00371	0.453938	1.7054	1.14087	0.994512	1.18326	0.853323
C12orf57	214.013	154.61	154.459	175.66	135.855	120.217	218.164	102.344	45.8549	48.9968	48.7581	50.1712	21.3184	81.7353	96.6495	193.637	115.882	150.473	230.963	117.478	160.011	143.43	240.659	170.943	99.2173	179.268	123.316	132.261
C12orf75	14.5779	18.2152	38.4631	12.1395	23.0336	18.8512	31.7371	26.7022	1.7929	0.0959447	2.55441	0.922765	0	104.623	28.3472	70.0014	61.0666	76.5374	128.055	99.4172	143.055	106.96	107.638	116.794	125.545	100.931	43.9541	51.5
C13orf33	20.5069	9.73505	6.49414	41.6509	12.5238	9.35555	6.94696	48.7363	0	0	0	0	0	0.190559	0.771514	2.27789	11.9188	6.17573	9.36764	23.0727	4.5499	6.97358	0.14878	21.7919	10.8309	3.91886	5.12195	6.21475
C14orf132	3.41628	2.68285	0.981275	2.72916	1.58512	3.10239	2.17216	2.04203	14.8478	6.06648	9.54454	2.72933	11.5616	1.77477	0.392804	2.16668	1.21107	2.80384	2.59242	2.09374	1.59021	1.37627	0.937847	3.84435	1.40814	2.02055	1.1932	1.01167
C14orf135	4.19263	3.65797	5.7926	1.50981	4.58543	3.58445	2.84858	2.49415	4.18703	3.66649	7.68484	5.5635	2.64734	8.42647	2.20047	7.31135	3.54663	7.23952	4.12002	2.99234	5.88712	6.85334	2.48692	7.44497	12.1793	8.35275	2.95214	3.90206
C14orf159	0.481244	0.794688	0.285374	0.405485	0.892867	0.656931	0.28137	0.391083	1.30269	1.5473	1.42472	1.1371	0.683002	0.0596037	0	0.142162	0.193283	0.278374	0.626884	0.66397	0.155737	0.386247	0.122463	0.0168031	0.0222877	0.328526	0.0855411	0.168641
C14orf2	24.0048	26.2578	31.7111	35.748	33.2626	14.821	32.922	22.3133	15.8724	14.7641	9.14744	9.90034	6.33229	25.4789	27.7728	36.3249	21.7852	36.4164	54.9654	29.0184	30.2533	29.4101	45.211	19.5406	20.879	42.9682	37.6061	30.7144
C14orf28	3.03455	0.00661694	0.014186	0.861656	0.162206	0.948119	0.861551	1.65777	0	0	0	0	0	0.0235084	0.195236	1.72801	0.760787	1.33025	0.876911	0.731715	0.111149	0.911219	1.59071	1.51103	0	0.476223	0.279087	0.561674
C15orf17	6.4497	6.54321	3.46634	4.20872	5.31121	7.403	5.5307	5.81586	0.392853	2.28894	1.46929	3.73395	0.0379165	2.34132	2.03769	4.7426	2.44319	2.77183	3.43533	3.43412	3.79105	5.39693	1.95321	5.84098	2.73442	4.53876	2.64869	1.37934
C15orf23	5.99677	3.36548	2.29985	3.11094	4.79104	1.46832	2.30631	5.86579	11.7457	11.1586	11.7787	8.46586	17.4236	1.48629	0.930943	0.705156	0.604607	0.961064	2.05748	0	3.86694	1.24952	2.65798	1.75678	5.75177	0.883076	2.51829	0.446369
C15orf24	42.6681	34.842	67.4937	33.6378	25.7396	35.4241	48.1787	36.7634	10.4017	11.6996	17.2859	14.326	15.8081	55.3616	25.7278	36.0829	18.3308	31.0379	42.005	26.6553	32.4122	37.7208	51.1596	25.4835	38.8718	24.8768	33.1669	22.786
C15orf29	11.0877	2.80712	8.56084	14.1316	10.9241	4.52502	5.77102	5.21181	23.4756	18.0711	20.31	15.9677	18.2747	7.86208	1.29416	3.529	8.47223	7.69554	4.31802	7.60524	4.91177	8.24302	4.47726	5.20835	10.3331	2.19166	2.46047	3.99121
C15orf52	0.0343855	0.0360969	0.727444	0.0342423	0.353948	0.119359	0.197892	0	0	0	0	0	0	0.166716	0.452652	0.573533	0.861979	0.0329857	0.0683392	0	0.0202113	0.146203	0	0.0228972	0.0607421	0.385046	0.0142733	0.0919214
C16orf13	2.86323	5.94755	5.10866	3.08126	8.90079	0.791279	1.74081	2.91531	2.41292	0.406505	3.37822	2.2888	1.05663	5.84009	4.3994	3.99045	4.22476	10.5469	5.59342	5.57748	7.88479	4.74184	13.9906	10.5089	5.7615	6.45848	10.1975	3.7032
C16orf45	13.0684	23.7654	9.49481	17.2992	12.4421	16.1147	18.5607	24.8775	4.95808	1.78176	2.60487	3.71374	0.932784	2.63303	4.07529	7.89213	8.46155	5.41796	8.50369	3.60934	2.91736	10.297	8.72143	2.27934	3.6658	3.61366	3.46927	3.73647
C16orf5	1.50237	0.914281	1.01105	0.571869	0.520446	0.806578	0.854376	0.533522	3.42009	2.86209	4.20163	1.43663	2.34416	0.659058	0.133283	0.207682	0.383534	1.50254	0.649957	0.852518	1.11288	0.497651	0.684975	0.103154	0.62331	0.76864	0.369142	0.368101
C16orf57	5.20055	2.92222	2.55459	2.30284	3.35016	3.26255	2.76215	2.61471	8.271	5.8825	7.20105	6.60552	4.90238	0.802517	1.09636	1.63087	1.72672	2.50922	2.83775	4.17863	2.45433	1.91823	1.49073	4.0269	0.635871	0.854724	1.86938	2.01007
C16orf58	8.25191	5.63219	4.92544	4.09463	5.93052	2.26367	3.48275	6.41616	1.76111	1.24323	3.29508	4.51954	3.21645	9.14336	4.62186	13.2857	9.51306	6.93443	7.71054	6.92878	5.30143	7.38783	7.78888	5.69681	8.02491	5.50262	5.87275	5.02315
C16orf62	2.16381	2.11843	2.47198	2.01002	3.11704	2.55809	3.07941	2.69523	11.0938	10.3731	11.6767	9.0741	4.82785	4.1754	3.3147	1.84464	2.4894	1.89522	3.22534	6.29792	4.20267	2.00006	1.82632	1.91073	1.08024	3.07797	2.3366	1.92815
C16orf80	22.823	13.8072	15.3115	2.0937	4.19889	8.94714	8.47177	10.6617	68.1362	62.2917	27.1116	18.3306	34.0592	18.0798	12.9644	22.52	11.1313	11.0247	8.31859	14.2746	12.5096	19.184	15.4243	14.7389	22.808	8.28856	13.8011	6.9537
C16orf88	7.67576	4.08243	5.65515	4.93227	4.29066	4.29316	3.24362	4.49984	39.1438	26.5751	42.8164	19.7051	26.9667	0.256912	0.218214	3.73361	5.05834	3.69451	3.17371	10.9044	4.47229	2.15674	4.28524	5.75465	0.497805	5.67756	2.71642	3.26444
C17orf103	7.50294	7.07667	7.76673	5.6315	5.88596	2.08176	4.0757	5.42946	5.94291	2.18571	1.12766	7.91129	1.9785	0.0190359	0.741065	2.61173	0.639744	0.330497	1.67377	1.24426	0.540017	0.84637	2.41516	1.24905	0.439546	0.397673	0.985181	0.545781
C17orf108	0	1.33732	0	1.65714	1.27311	2.71902	2.40232	1.27791	0	0	0	0	0	0	0.0957729	0.0438925	3.27269	0	3.19552	0.382871	0.872379	1.36728	2.88117	0.905948	0	0.283668	0.136905	0.330631
C17orf48	18.9273	5.24422	0.869026	2.98224	10.4024	1.46599	9.20146	3.28691	4.72808	0.725235	1.80099	0	4.78828	6.34549	2.70972	8.94992	5.20951	9.14458	8.99314	3.26846	4.68112	0.718284	0	7.63338	5.43553	3.15826	4.14062	4.08594
C17orf63	0.0281706	0.901637	0.320525	1.2913	0.592031	1.14083	0.803868	0.555672	6.19273	6.22692	6.1747	6.498	14.8826	0.980601	0.458095	2.00224	0.742511	0.0840741	2.3297	1.56001	1.1462	1.49057	3.21132	0.744096	0.15482	1.35387	0.885241	1.05431
C17orf75	0.799353	2.39993	3.72846	0.868391	0.385694	0.624308	0.948826	1.61428	7.24393	8.79072	7.18192	13.8583	7.58731	2.03222	2.35214	1.82263	2.22647	2.30043	2.18442	3.77361	0.869221	2.34514	1.82331	0.452443	3.60075	1.74708	1.30511	1.21091
C17orf76-AS1	25.7166	13.2716	16.1759	11.702	11.4437	11.7435	12.4542	10.8767	7.69675	6.70317	8.97446	6.81986	7.01508	3.21151	4.5696	8.03981	8.32463	4.23992	4.0271	5.66211	3.3306	5.88361	4.22578	6.94093	4.68037	3.85649	5.46485	3.68094
C17orf79	2.96023	30.762	5.16955	5.0969	14.3373	8.25597	9.70359	25.8905	0.254117	6.43414	14.1663	0.737717	1.43654	9.64822	1.51376	11.5337	9.43797	12.1894	8.15894	6.20284	4.48129	7.97941	5.88214	9.89329	8.11521	5.11659	5.92365	1.91616
C17orf80	0.629484	0.074675	0.00444708	0.382814	0.127122	1.0517	0.540165	0.111361	3.46024	3.59109	4.11723	4.40387	4.20606	0.447082	0.504932	0.499631	0.284359	0.852986	1.06032	0.611685	1.1266	0.789745	0.402766	1.02631	0.0523582	0.503848	0.153107	0.316937
C17orf85	1.44522	2.4083	3.17847	0.506555	1.05113	0.453197	1.433	1.68184	2.91774	7.16157	3.59987	2.85681	8.94179	0.793005	0.450615	1.21328	1.14291	0.42941	1.40119	1.83606	0.881427	1.31327	1.43381	0.491829	0.968668	0.612983	0.755631	0.59832
C19orf10	43.8943	111.128	194.257	48.4383	71.9836	41.1379	38.7417	81.5245	27.5747	7.10793	8.62516	43.3306	4.09829	107.987	168.831	140.246	129.046	131.912	113.438	75.5319	141.574	141.092	164.09	181.393	178.258	109.29	161.882	100.17
C19orf12	0.944695	0.651833	0.882982	0.38154	1.02001	0.386912	0.746558	0.606525	0.08351	0.0882783	0.0781245	0.107505	0.0819092	0.0494555	0.183042	0.602048	0.853779	0.188042	0.475521	0.76744	0.725205	0.603037	0.884178	0.234188	0.295352	0.41303	0.201825	0.287699
C19orf25	0.139127	2.33438	3.91787	1.1976	6.10879	1.83112	0.291918	1.37215	13.5639	7.14241	6.77371	0.0180155	8.15058	0.110983	1.06835	1.45447	0.678151	0.311413	0.483887	1.5702	1.43109	1.44929	0.236321	1.08085	0.0716821	0.416073	1.25768	0.86782
C19orf42	48.5039	38.0515	30.6406	35.3996	25.491	24.8525	28.3122	32.9569	31.959	17.9647	15.5889	35.0935	21.4046	16.5356	12.1902	24.6904	20.4995	24.4439	17.7647	21.3721	18.5063	22.2359	31.0781	11.993	14.4937	16.0731	10.1342	7.37057
C19orf48	6.9235	6.23375	5.15468	1.89829	3.71625	4.11049	4.48797	4.2864	15.833	38.7518	31.4007	17.1056	29.6148	3.09512	2.05759	5.59643	7.18661	2.93689	6.65862	3.44224	1.25627	1.8175	7.06461	4.73123	4.08167	4.47336	3.34092	0.977996
C19orf53	55.9618	56.0364	26.0771	50.0944	37.3362	38.4711	30.2973	39.5589	22.4898	11.8517	8.073	7.20182	12.7841	35.4228	22.9378	52.6867	35.7343	74.4225	49.0597	35.4004	49.2729	34.9571	70.6084	42.4022	25.9855	44.3684	46.4791	28.0117
C19orf6	2.84513	2.80692	2.40398	2.29586	1.7069	1.25586	2.57793	1.16514	1.37571	1.99204	0.61578	0.818428	0.438888	3.23841	3.52198	4.56718	4.12686	4.95809	3.93764	3.11994	3.5038	3.10592	5.01672	2.38624	3.71294	4.12731	5.79265	2.17998
C19orf70	35.791	23.3737	31.2161	29.4433	17.4145	25.3152	20.7907	21.411	3.21256	5.00941	6.39509	4.92451	8.62461	27.7056	12.9232	39.9057	17.1955	42.3668	35.9999	36.3845	23.5669	25.2685	45.4359	38.7605	25.7061	27.7056	24.6406	10.7001
C19orf76	0	0	0	0	0	0	0	0	0.853605	0.0620551	0.102194	1.52094	5.58725	0	0	0	0.0402617	0.0831983	0	0	0	0	0	0	0	0	0	0
C19orf77	0	0	0	0	0	0	0	0	0.0749236	10.8543	3.12976	15.4942	1.23535	0	0	0	0	0	0	0	0	0	0	0	0	1.52412	0	0.719042
C1GALT1	4.62397	15.4809	2.97164	2.91425	4.17611	8.56909	4.60607	11.0027	8.60247	4.35742	4.23579	13.4206	5.27603	2.13118	1.85068	1.70156	7.67044	2.66063	2.14039	4.86379	2.06383	2.25819	5.06915	1.41464	1.35517	1.14646	3.33138	0.946524
C1GALT1C1	9.82358	9.3288	16.0487	16.0034	19.608	11.483	15.6923	9.46384	0.626795	4.30379	3.79906	3.44435	1.24633	6.60729	5.03227	10.2129	1.8709	7.73221	8.66055	0.85772	7.58044	9.08199	1.22245	3.05269	7.03034	4.37024	3.35977	5.02775
C1QBP	50.5987	29.8277	27.1853	22.8713	24.8248	22.5704	23.0006	20.4155	159.138	153.035	152.581	135.898	167.088	20.1161	12.4689	20.0268	25.8814	26.9403	20.7469	17.674	34.0681	20.8937	14.5655	12.7952	29.9042	16.355	10.7119	7.71903
C1QTNF1	0.217352	0.620359	0.898233	0.281468	0.156045	0.063784	0.301392	0.455659	0	0	0	0	0	0.00274127	0.102449	0.74536	0.307088	0.211526	0.24103	0.119454	0.349943	0.693788	0.0856109	0.0440496	0	0.416487	0.143397	0.0196488
C1QTNF6	1.43727	0.0461021	0.548102	0.726483	1.15582	1.08558	0.689303	0.487508	0	0	0	0	0	1.84636	0.185493	1.38496	1.40856	1.22556	0.158694	1.11231	0.0938675	0.305555	0.387516	0.45195	0.035263	0.430908	1.02748	0.213456
C1S	21.2772	9.64395	16.153	19.3039	20.8934	10.7637	18.6953	7.77393	1.86891	0.0142122	1.65136	0.00734883	0.827133	0.646154	2.15336	6.27077	9.51298	4.12848	2.566	2.56204	3.01612	3.54714	6.87649	6.54729	2.22226	7.40529	3.84773	4.74947
C1orf135	0.253929	0.00932985	0	0.0160918	0	0	0	0.250441	5.47942	15.8214	13.2126	4.2417	7.35826	0.0110489	0	0.0157702	0	0	0	0	0	0	0	0.118363	0.235498	1.42688	0.0368918	0
C1orf144	4.14372	1.31868	4.22639	3.27608	1.91016	3.83185	2.66538	2.62203	10.74	14.1955	5.21298	12.1567	7.56499	2.93086	1.1594	5.14238	1.28409	4.8201	2.1435	4.65456	5.59362	5.2008	4.48299	3.12623	4.88633	4.68709	2.39822	2.32916
C1orf151-NBL1	29.5415	26.4289	21.3381	29.4532	35.3442	27.3966	28.1303	20.2918	2.18984	0.0560975	0.446949	1.53984	1.48441	2.29498	3.23204	3.31088	1.42965	3.14883	8.1152	6.45611	5.70881	2.44197	5.02397	5.53091	4.88147	5.43998	3.63801	2.50694
C1orf162	0	0	0	0	0	0	0.143699	0	0	0	0	0	0	1.71347	0	0	1.11275	0.574857	0	0	0	1.01918	0	0	0	0	0.138193	0.711985
C1orf172	0	0	0	0	0	0	0	0	12.9798	1.27935	10.2151	0.293175	0.920751	0	0	0	0	0	0	0	0	0	0	0	0	0	0	0
C1orf174	3.17275	2.03138	5.19636	2.61779	2.33421	2.98957	1.66099	1.75564	3.83846	9.34572	4.77185	3.19725	0.37704	1.05248	1.02165	2.45816	1.32704	0.527353	2.5129	1.19124	1.03401	2.4309	1.06718	1.39105	0.0971108	2.13601	2.28192	1.76351
C1orf187	0	0.0108454	0	0	0	0	0	0	10.6094	11.2063	19.4571	4.93071	2.55593	0	0.319998	0	0	0	0	0	0	0	0	0	0	0.0139383	0	0
C1orf198	4.611	6.94781	8.17595	6.78332	5.01119	7.47883	6.78823	5.84698	2.56269	2.74069	6.71067	2.78556	6.02649	1.083	4.70546	9.56252	5.51188	3.27006	2.96196	6.0919	7.34678	6.81989	3.56448	2.33573	5.94902	4.23022	1.66108	2.78812
C1orf226	0	0	0	0	0	0	0	0.0336698	2.28988	1.62607	0.513891	1.01056	0.158048	0	0	0	0	0	0.142483	0	0	0	0	0.405782	0	0	0.0396785	0.0319418
C1orf43	38.8033	24.464	14.9852	29.3125	14.3075	21.8725	21.1136	21.5224	23.1149	11.6209	11.4283	17.2264	8.03095	30.9614	15.1859	23.3095	18.7397	12.1216	15.8381	13.2474	17.7265	22.5796	17.1382	15.1457	14.9703	13.1882	11.6279	9.57832
C1orf52	5.1957	0.95089	1.83103	2.97854	1.08047	3.16972	1.92122	1.00858	6.10465	8.52198	5.34206	5.35996	9.26628	3.29956	1.89745	3.53701	5.72593	2.42984	1.66891	3.15348	2.9615	2.69246	5.13094	3.83172	2.5777	1.14035	2.84189	1.12855
C1orf63	6.01939	4.8958	0	0.498045	1.76964	2.82105	5.39679	3.05349	18.6214	17.4449	12.7438	12.4343	57.1798	7.81857	3.29186	2.27406	16.0198	8.15604	1.98795	6.28958	5.5854	6.16682	11.5292	5.07877	2.54	3.1207	1.81651	2.56254
C1orf9	3.90593	1.77055	4.81897	2.11738	2.60671	3.36369	1.94322	2.398	1.65473	1.94451	1.31003	3.95606	1.97691	9.87369	2.32127	8.07518	5.03117	8.02655	5.81042	6.74308	6.08953	6.27487	7.06629	7.31554	6.85206	3.91765	3.8492	3.1849
C1orf94	0	0	0	0	0	0	0	0	0.0612398	0.0209739	1.28087	1.72438	0.753932	0	0	0	0	0	0	0	0	0	0	0	0	0	0	0
C1orf96	0.388346	0.270352	1.38864	1.41508	0	1.88309	0.823413	1.81426	8.70143	11.3785	2.6693	12.1722	5.54606	0.604755	0.526256	1.05675	1.87633	1.71562	0.213266	1.21799	3.88951	1.76418	1.84007	1.61965	3.47521	1.78069	1.47979	0.509971
C20orf11	6.69109	7.04953	4.83295	6.34912	7.18713	5.17046	5.0899	8.20039	32.6322	26.3719	33.9653	25.5797	33.0606	4.03791	4.38944	13.3621	6.64588	10.042	5.38623	8.29348	9.41196	5.06666	8.39363	8.54118	3.43528	3.61171	4.52848	2.39654
C20orf111	10.9945	2.24708	5.73685	8.77951	7.7265	2.88323	8.28716	2.14874	24.9273	10.265	20.778	9.30383	22.534	16.3221	7.84485	17.7154	16.6121	16.9288	12.5028	15.3012	9.31632	23.4134	2.37902	18.0621	11.2572	8.14567	8.00356	4.29532
C20orf160	0	0	0	0	0	0	0	0	0.0940392	2.76406	2.72777	4.80162	0.106322	0	0	0	0	0	0	0	0	0	0	0	0	0.0195202	0	0
C20orf27	3.93652	3.63335	5.48261	4.44694	3.34001	1.84832	3.16022	2.75084	28.9477	24.1547	33.4887	24.7927	38.9333	12.6602	6.70029	13.7592	3.89321	4.46948	3.43936	14.8351	18.3095	5.88647	12.6626	6.11639	25.044	8.02799	8.45434	4.03313
C20orf3	63.4803	26.9169	48.287	33.6879	31.782	24.095	37.1999	27.5005	10.6288	21.2671	17.3788	12.1379	15.3331	49.7677	30.3988	41.4731	43.6457	45.9657	46.0586	42.7635	41.1078	45.9369	50.9121	42.8361	41.1569	37.6419	42.5415	30.3516
C20orf30	44.3914	29.049	34.542	23.7745	16.6428	29.7853	23.7039	26.0742	9.00019	9.97131	15.8449	18.0041	14.4216	17.2691	9.45891	21.6749	11.9305	22.3804	14.1288	17.3131	19.6163	22.9101	21.7414	23.3314	20.5566	15.6276	9.31736	9.20061
C20orf43	21.8511	12.5588	19.5372	13.2742	10.0763	15.4875	17.4204	14.7116	8.20988	12.192	10.8637	10.8742	14.2848	21.1974	12.3863	28.7574	10.4164	33.033	32.6734	19.8581	29.5118	24.5596	29.111	20.7851	11.381	22.1649	13.6636	11.68
C20orf54	0	0	0	0	0	0	0	0	0.0126217	1.93551	0	3.40981	4.54506	0.00844961	0	0	0	0	0	0	0	0	0	0	0	0	0	0
C20orf72	0.553611	4.46592	4.26393	1.73856	0.664838	3.18858	1.05318	2.3458	24.9157	16.8463	31.3722	27.6045	15.188	5.12819	0.466798	0.382021	0	2.1479	2.73845	4.99851	5.82115	1.09848	2.842	3.38338	3.80316	1.80087	1.04857	1.38129
C20orf94	0	0.0136665	0	0	0	0	0.468272	0	0.0725274	11.4387	3.50263	0.0288991	2.29601	0	0	0.0231005	0	0	0	0	0	0	0	0	0	0	0	0
C21orf33	10.819	8.70963	14.405	7.69521	11.1625	13.1114	9.35128	8.9185	14.7459	12.1719	29.4239	15.5569	18.6476	8.89512	3.85124	4.29721	7.60859	6.23486	2.47114	12.5093	6.644	7.54554	6.74744	7.79035	8.73579	5.10874	4.01166	2.6188
C21orf59	9.11764	8.80891	2.60154	6.18942	3.43231	7.88777	8.14985	7.05286	13.381	15.6084	34.6788	25.6454	28.0727	15.1484	4.18227	7.51493	9.75383	8.46666	7.91967	11.1632	6.19438	9.91383	14.1288	9.25437	7.03925	6.30921	8.57579	5.75182
C21orf7	0	0	0	0	4.43016	0	0.264204	0	0	0	0	0	0	0.730522	0	0	0	0.176155	2.28097	0	0	0.0780776	0	0	0	0	0.0508162	0.654526
C21orf88	0	0	0	0	0	0	0	0	4.12895	1.37564	1.56681	0.871	1.48973	0	0	0	0	0	0.194954	0	0	0	0.0634746	0	0	0.67053	0.00904843	0
C22orf28	17.2254	3.62984	14.8256	9.82432	10.324	17.5934	17.1571	4.08063	29.7016	18.0668	32.9253	15.3119	21.0223	19.8068	12.6324	29.8908	31.9386	18.6261	23.3474	24.0837	21.2101	21.3366	21.2559	25.5046	27.6431	20.6218	14.0217	10.9026
C2CD2	1.50441	3.2408	0.688032	3.31298	4.59074	3.97183	3.86897	3.31603	0.496575	0.677176	0.129811	0.0200088	0.868436	0.702221	0.290822	1.52209	1.65979	0.662912	0.925556	0.778953	1.3775	1.04754	1.15194	2.28081	0.172495	0.510749	1.10998	0.481918
C2orf27A	1.7173	0.741389	0.372001	2.48943	3.57684	1.39092	2.05387	2.11714	0	0	0	0	0.368071	0	0.349071	0.199973	0	0	0.14932	0.581452	0	0.511123	0.291702	0.400241	0	0.446002	0.0415827	0.267797
C2orf28	87.6851	46.5391	69.8385	57.4212	47.5473	39.0025	47.7341	47.2435	37.2465	19.615	24.194	29.583	20.3783	34.9227	17.1993	45.4427	44.1006	51.9522	47.0899	35.6343	42.5204	36.5386	40.8911	41.6513	30.0447	33.1589	42.6461	24.4285
C2orf47	12.7633	10.6388	9.78091	8.60409	1.55979	5.68074	6.62782	6.03494	42.3448	51.8342	44.2098	38.2931	51.9352	12.2826	3.19164	9.18499	15.4758	5.46565	13.1306	14.5417	19.5238	10.3087	8.47191	9.36396	6.10313	5.80606	3.13662	6.04929
C2orf56	5.06486	0.461156	0.898788	2.2536	0.599489	0.975503	1.37262	0.458474	11.3962	5.03541	8.30466	4.65909	19.1949	2.52652	1.06517	0.948772	3.56362	1.9155	0.352754	2.16346	0.182573	0.792408	2.36884	0.443217	0.235155	0.448993	0.755178	0.11862
C2orf69	5.62935	2.13023	7.5803	2.52654	4.26736	2.98468	3.74673	3.50751	3.37599	6.91161	9.27292	9.28183	12.1076	4.49571	0.228283	0.993901	1.02641	1.55541	1.85538	4.63907	0.577607	3.38437	1.85995	0.0981546	3.47182	1.50476	0.795416	1.97023
C2orf74	20.7152	20.9899	14.5949	19.3923	9.44357	13.1629	19.3849	15.7575	1.69395	0.435117	1.02955	2.51367	0.359559	2.05949	2.27333	1.41395	4.57532	0.301742	2.70896	4.86862	0	2.05071	7.83631	2.02475	1.20391	1.4853	1.13158	0.560581
C2orf89	0.291601	0	0	0.641908	0	0	0	0	0.877815	1.36825	0	0.524659	0.263155	0	0.665524	2.0874	1.89515	0.103059	1.17433	0.33257	1.38924	5.84688	0.417108	3.00463	0	0.956616	1.36757	0.957317
C3orf39	4.95922	2.32595	1.8923	2.11693	0.696467	2.29645	5.14003	4.20302	12.4642	8.08671	4.96073	2.45121	16.2111	0.699841	4.30326	8.77233	1.37365	5.19251	4.37482	1.56391	0.0424215	1.47295	1.75131	2.73936	1.5299	0.564748	1.79749	1.60779
C4orf3	34.2581	23.4267	24.4439	28.3269	19.041	20.8323	18.224	21.0356	11.6259	11.8517	14.4659	13.5607	8.58825	12.0868	6.99537	13.3142	11.3494	10.3629	12.932	13.3226	6.53533	12.1947	12.4476	9.73852	9.20669	13.1169	9.24801	7.57145
C4orf34	33.1116	20.8409	23.484	26.1141	12.0828	23.7123	17.7232	12.4525	10.5246	20.9792	9.2426	13.6845	5.92646	7.03205	11.8057	20.309	15.8475	11.3399	9.11204	19.3228	9.7406	15.1255	16.7284	9.12225	10.9289	6.70727	6.37437	6.59585
C4orf43	9.78207	2.95751	8.3717	23.0238	16.0359	13.3706	11.0611	6.72782	21.1399	40.22	15.698	17.1718	37.8267	5.24772	4.73292	6.50725	4.74373	7.05423	6.83291	16.6295	6.45547	11.0449	8.06461	7.31331	3.28973	10.8617	5.27241	4.34012
C4orf52	59.3539	60.7774	45.3916	72.1525	42.1862	40.4443	35.3471	48.6974	20.7648	17.6556	60.1313	15.5186	1.2832	21.851	9.9316	25.7231	21.3001	43.1488	17.2328	19.9915	31.6415	31.9518	12.7997	35.9665	36.6972	33.7056	15.6967	11.2678
C5orf15	40.6219	14.7187	14.9283	34.1249	23.2481	33.5891	14.5579	18.4046	10.0212	30.2111	12.1117	25.8656	8.2025	13.2477	6.09396	5.02996	7.08295	9.39815	8.21929	6.02826	8.35462	19.7352	6.70328	7.96759	11.7741	5.26537	4.57781	5.65303
C5orf24	8.76617	5.07746	6.45074	6.33626	6.68389	7.78399	3.28802	3.98278	0.572661	0.199631	0.616421	0	0.283263	2.43942	1.54931	3.07957	2.08768	3.66255	2.51718	2.47177	2.58942	5.36958	3.47425	3.70358	3.76135	1.60722	1.64579	1.07953
C5orf43	22.7538	7.56514	8.6229	8.19377	9.29691	13.9338	7.15853	10.6565	4.708	13.3781	10.3063	11.8044	15.991	11.2834	2.20858	2.27179	9.53307	7.47851	7.43202	6.9162	6.78034	10.0789	6.09046	3.54525	7.8934	3.12114	3.07819	1.69434
C5orf46	2.70364	0	0	0	0.652264	0.782069	0.486243	0	0	0	0	0	0	0	0	0	0	0	0	0	0	0	0	0	0	0	0	0
C5orf62	140.019	164.805	122.834	80.7887	93.5065	82.9512	79.9438	153.919	1.2242	3.68361	5.28643	5.48769	7.49721	41.4263	19.7506	45.3417	30.7123	36.212	40.3972	32.4938	20.5737	35.1704	21.7099	35.6409	22.7361	19.1009	19.1768	16.9936
C6orf106	0.742185	0.732377	0.0906766	0.224607	0.300131	1.28813	0.808507	0.816643	4.49706	3.34708	3.6064	2.13709	2.99188	0.516701	0.344829	0.959492	0.177192	0.549236	1.64363	1.42775	2.11892	0.486878	2.7169	0.508341	0.52443	1.39613	0.924236	0.415709
C6orf108	11.2975	18.3759	28.0829	17.1457	11.1064	6.38906	20.3639	10.0155	4.83239	1.19889	9.29847	6.70643	6.59181	14.329	4.22669	13.9988	10.4891	12.5423	12.488	11.0027	13.9526	11.2263	13.5531	10.1433	13.5663	23.4966	9.69524	9.16216
C6orf115	5.60509	7.14537	20.5878	19.8599	7.67024	10.6597	10.2922	9.56979	72.982	86.9186	54.1926	64.4806	33.2394	4.98554	15.2751	22.1939	8.2517	26.6171	19.8177	26.0029	9.55616	28.0192	31.3504	24.6834	28.3366	18.1031	13.1072	5.98804
C6orf120	8.71613	3.60366	6.85582	7.14341	6.67944	10.8884	5.43488	7.05474	6.07124	4.08418	3.90438	2.93239	4.04742	14.8571	2.39479	7.52587	11.957	7.84062	5.13664	5.94931	10.1797	10.5571	2.83028	11.709	3.43396	4.59561	3.9429	3.03138
C6orf130	11.5234	12.841	0.070229	16.5968	22.9863	17.9626	16.275	11.8708	25.1493	66.7359	50.925	54.3765	64.7032	30.9184	7.49067	10.7141	39.6914	18.5593	25.5823	1.81121	24.4862	5.70516	11.5096	8.83115	2.06712	11.4932	4.42559	5.8393
C6orf192	7.22974	3.31449	0.70549	2.16087	2.13817	5.63719	0.760745	1.77374	4.65694	17.1108	11.9265	14.8057	18.7798	0	0	1.46093	0	0	0.675543	0	0	0.706561	0	3.06821	0	0	0.501667	0.0673083
C6orf211	10.1739	0.186905	2.05962	8.05277	8.4304	11.3716	2.9203	1.80615	14.5742	37.7792	28.154	34.3376	23.2364	7.52566	4.85299	5.98993	11.6374	3.27928	4.24624	6.99969	9.83729	10.5983	1.17515	7.54035	2.64192	2.88249	4.1387	1.20576
C6orf221	0	0	0	0	0	0	0	0	151.571	204.952	0.17599	369.611	58.0824	0	0	0	0	0	0	0	0	0	0	0	0	0	0.0247991	0
C6orf48	211.282	200.741	120.964	177.038	129.997	126.965	147.104	143.377	12.6862	24.481	16.3346	26.7494	17.8907	70.3203	49.2426	129.979	139.528	75.0378	77.5023	74.5341	88.3673	66.5184	101.42	92.6692	74.3813	65.9001	64.302	46.6056
C6orf58	0	0	0	0	0	0	0.549966	0.143617	0	0	0	0	0	0.0190081	0	3.63549	0	0	0	0	0	0	0	0	0	0.206282	0.550049	0
C6orf72	52.5235	20.6679	69.4756	29.0831	21.0395	33.5398	39.4484	15.6694	5.21426	15.6232	9.99051	4.32642	38.4349	29.1167	12.2783	24.6185	17.6352	23.2913	30.5284	43.9717	46.8916	47.0525	27.735	18.1475	37.0549	27.3865	13.2322	13.2462
C6orf97	1.73359	0.218385	1.63868	2.3667	0.289978	1.74511	1.8707	0.130269	0	0	0	0	0	0.00431037	0	0.0123045	0.0482865	0.399125	0	0	0	0	0	0.0230879	0	0.0233888	0.235072	0.0308958
C7orf10	2.403	0.396347	0.935334	0.630041	3.26282	0.733528	0.871585	0.344052	0.38196	0.008064	0.625268	0	0	0.248699	0.283636	0.46996	0.274678	0.0810866	0.0839971	0.152639	0.149053	0	0	0.0187622	0.323524	0.319313	0.842091	0.125536
C7orf42	17.7824	4.35575	7.22254	9.57474	13.2635	13.8776	16.1683	5.1559	2.51223	4.65113	3.99787	13.1443	6.63808	8.72077	4.18357	15.6223	9.4503	17.2895	14.0017	16.825	14.7602	17.3113	18.6267	9.72795	12.7505	10.5369	5.48397	7.31766
C7orf44	50.8691	50.7532	13.4929	37.1899	32.4513	24.8542	41.8226	42.1599	147.73	140.205	140.07	62.0119	278.631	33.6396	22.178	20.0817	57.7468	47.9781	49.063	33.9093	39.9507	30.3532	17.8415	21.9182	48.8947	37.5447	23.4815	14.8557
C7orf58	2.23842	0.0542786	0.00252973	0.348014	1.73553	0.27312	0.905648	1.64704	0	0	0	0	0	1.34149	0.261119	0.71403	1.795	0.496004	1.27335	0.556731	1.65172	0.898495	1.2874	1.09279	1.44949	0.797669	0.248843	0.120193
C7orf59	38.2676	40.9082	30.211	33.7614	43.7095	46.4054	35.0961	36.266	81.4256	78.8076	76.1769	42.1228	32.9911	10.1208	12.2835	18.2427	24.7317	26.1275	25.2807	23.163	21.6387	14.253	46.1911	21.3255	18.7693	24.5107	13.3763	12.5351
C7orf60	5.49634	5.24379	5.06678	2.25897	0.478305	3.41407	3.34277	4.14637	0	0.651644	0.00912545	0.0103148	0	1.5135	0.43178	2.79923	3.62392	0.133725	0.831149	0.8271	2.51275	0.908825	3.11205	0.897319	0.246251	1.44815	0.173593	0.62109
C7orf63	1.26954	1.29764	1.78196	1.66468	0.973147	1.51777	2.24437	1.33202	0	0	1.50852	1.29591	0	0.564151	0	0.0335508	1.21789	0.453457	0.07046	0	0.305632	0.200987	0	0.031477	0	0.42091	0.258351	0.021061
C7orf70	17.6813	16.4062	8.47205	17.047	7.50488	6.79666	6.42789	10.1802	6.94442	1.91795	13.3069	9.99082	1.07407	20.0255	2.88293	11.3112	8.98719	21.8254	14.4697	20.809	11.5252	8.5129	5.46065	9.20035	11.5458	6.27302	5.75805	6.92994
C7orf73	28.6186	26.1106	39.6979	26.6265	19.4831	20.4474	15.4033	19.0787	21.0791	36.0757	40.2206	31.1225	29.457	9.07952	7.15444	24.032	14.7054	8.5114	14.792	11.8604	9.22358	18.7691	17.0817	10.254	6.34712	6.65795	6.4021	9.0171
C8orf42	1.03958	1.77924	0.892379	0.242123	1.08039	1.83514	0.671164	1.81108	16.332	14.0495	5.8081	7.58687	6.50546	0.46394	0.722441	0.446977	0.678528	0.865149	0.185422	0	0	1.66607	0.332041	0	0.41202	0.457329	0.0344239	0.277118
C8orf83	1.82383	0.74299	1.12095	1.27955	0.682547	1.06279	0.727371	0.755761	0.136194	0.131442	0.31183	0.0489989	0.0104648	0.751534	0.810512	0.957063	0.505733	1.12703	0.820777	1.04149	0.539899	1.62879	0.684215	0.602163	0.754691	0.645553	0.476843	0.266486
C9orf135	0	0	0	2.9229	0	0	0	0	24.3823	34.4361	22.1076	32.3474	0.632686	0	0	0	0	0	0	0	0	0	0	0	0	0	0	0
C9orf169	0	0.90947	0	0	0	0	0.17807	0.232504	0	0.141687	0	4.01117	0	0	0	0	0	0	0	0	0	0.631479	0	0	0	0	0	0
C9orf3	1.52572	0.466341	1.18933	1.38579	2.03628	0.696047	1.39814	1.59952	0.319667	0.0291362	0.301708	0.912164	0	0.446414	0.257995	0.0279174	0.335112	0.106537	0.128754	0.0859487	0.0108797	0.188882	0.143729	0.431394	0.0163487	0.11737	0.330382	0.247407
C9orf78	26.0091	13.0731	12.1315	19.4923	10.8897	17.4869	19.7875	6.34077	57.1413	52.6405	46.2021	35.8973	59.7993	6.92672	15.76	20.1307	21.2815	14.6912	31.5384	20.1174	26.7092	27.5887	18.9724	31.8018	23.1378	28.7769	26.0277	17.1482
C9orf82	2.98138	1.03724	3.22868	2.47994	0.79458	1.04432	0.865721	1.07087	4.32249	6.32187	6.37476	14.0177	2.94	0.165355	0.343319	0.233203	2.58743	0.455691	1.73085	0.612714	0.0744578	1.42731	0.184432	0.970053	1.5664	0.845969	0.276056	0.81837
CA12	17.4052	11.2818	22.0702	12.0856	18.0403	17.7487	14.8466	13.3435	0.519874	0.27149	1.28132	1.57159	0	7.76891	2.50822	7.67091	10.9553	15.9579	11.8865	11.3163	10.4579	13.5362	11.6552	7.0408	8.80762	11.2528	5.65667	5.40157
CA14	0	0	0	0	0	0.24347	0	0	3.39959	9.24423	7.45894	2.98944	5.05119	0	0	0.0186688	0.146524	0	0	0	0	0	0	0	0	0.411639	0	0
CA2	0	0	0	0	0	0	0.237284	0	43.979	4.60993	4.33999	17.7923	0.296246	0	0	0	0	0	0.109257	0	0	0	0	0	0	0	0.0152129	0
CACYBP	5.08355	4.90846	3.19863	3.57358	2.58122	4.89232	4.19627	3.53672	18.3344	22.1975	29.8083	23.0539	42.8116	4.33563	1.91191	4.72612	7.53619	6.75028	1.16543	7.54767	8.45364	6.11511	1.94718	3.32936	5.69729	4.90086	3.28391	2.20014
CAD	2.65797	0.706066	0.698867	1.2038	0.928414	1.65486	1.446	0.895603	11.8058	6.10679	9.20056	6.61857	10.5542	3.13	1.09752	4.24341	3.36158	3.80699	3.61073	2.5727	5.18032	3.68156	4.37727	4.32433	4.2791	2.02693	3.24116	2.4341
CADPS	0	0	0	0	0	0	0	0	1.32958	1.6973	0.599092	1.04609	0.65523	0	0.0088143	0	0	0	0.067868	0	0.20741	0	0	0	0	0.00460712	0.00314997	0
CALB1	0	0	0	0	0	0	0	0	1.22299	0.414257	0	2.74716	19.3406	0	0	0	0	0	0	0	0	0	0	0	0	0	0	0
CALCOCO2	24.7561	10.2179	12.4791	4.79491	7.32476	20.1802	14.9759	11.2185	3.65856	6.18164	4.46093	0	0	14.7649	6.39619	13.2703	14.8198	16.9718	8.92916	14.2103	19.7813	15.6619	18.2018	20.0317	10.7956	8.35801	8.12389	8.45454
CALD1	68.6313	43.4969	58.5308	44.6221	45.2766	39.3631	34.0867	40.2897	0.299338	2.05987	1.15703	0.68523	3.09162	6.52182	4.14405	9.62112	11.0935	8.69024	6.62349	14.4583	10.8675	9.94477	7.61175	6.07532	8.09397	6.95045	7.039	6.62887
CALHM2	1.21817	0.338247	0.336945	0.936972	0.29314	1.46867	0.84289	0.703129	0	0	0	0	0	0.74854	0	0.0981771	0.166197	0.0936645	0.291079	0.201503	0.0956518	0.276768	0.568632	0.0866905	0	0.245896	0.333245	0.0870052
CALM1	34.2217	37.6037	28.6663	25.7545	20.1573	17.9273	26.7198	36.0599	132.321	87.8681	114.121	108.551	108.765	27.1859	10.198	21.7879	27.3918	25.3086	21.2985	19.3185	18.796	22.3985	23.3102	21.953	25.1272	17.7621	15.6439	13.4995
CALM2	945.402	677.129	401.748	429.479	367.194	484.6	505.023	596.37	410.718	400.791	340.327	470.102	212.14	295.421	221.911	291.272	249.677	279.362	296.799	336.647	391.22	253.746	243.884	340.252	519.034	360.837	336.156	218.382
CALM3	4.01952	4.17092	5.2922	1.77645	2.50396	1.78259	3.38325	1.98024	11.9558	10.1646	13.5673	14.7417	6.75303	3.56848	1.75808	6.81269	8.28118	7.3895	7.57415	5.71047	3.19327	6.82634	9.52319	6.91129	5.08492	6.41061	4.22971	2.60116
CALR	61.4268	80.0546	77.3255	74.817	51.0588	40.647	38.9591	62.2127	28.3549	34.8397	35.0876	43.7251	42.2853	74.6546	46.315	98.1024	73.508	89.7423	121.348	89.3866	70.8759	87.9489	120.389	86.4858	83.5602	84.3668	114.667	68.5004
CALU	18.0202	18.5418	19.803	22.1098	16.9439	18.6519	15.5788	16.0008	3.50828	8.84437	5.76818	9.6242	9.58825	22.7676	13.1653	18.9227	23.4391	24.6605	22.1458	18.8298	24.9412	27.5714	22.3178	26.3233	23.7993	19.5038	23.7807	19.0705
CAMK2D	3.0904	1.03105	1.54467	0.654366	1.01915	2.04183	1.24033	1.02429	0.855172	0.132853	0.170745	0.477597	0.384427	1.25584	1.08976	1.53949	2.60639	1.41363	3.08983	2.47477	3.04461	3.57769	1.78794	1.73687	2.64872	1.52093	1.34879	1.24748
CAMKK2	0.691325	0.250487	1.30984	0.392572	0.859219	0.533424	0.586921	0.530136	0.150469	0.0519779	0.263381	0.0458971	0.71862	0.438359	0.363481	0.60882	0.604429	0.712957	0.410921	0.670321	0.794874	0.660524	0.802748	0.673516	0.493568	0.500599	0.414433	0.258932
CAMKV	0	0	0.0068072	0	0	0	0	0	4.92032	6.53571	7.98329	11.347	13.6323	0	0	0	0	0	0	0	0	0	0	0	0	0	0	0
CAMLG	80.031	44.9329	66.5254	50.0659	49.9858	53.127	46.5491	36.989	53.8904	39.587	29.4582	28.3105	40.4051	77.2026	35.4282	68.9841	67.5861	57.3699	58.3735	62.9753	50.0873	48.7027	57.0173	56.6888	46.7607	40.585	44.3587	22.1318
CAMSAP1	0.949856	1.25236	3.50065	0.586727	1.2354	1.44423	1.2951	1.73608	5.17071	8.89652	5.62851	1.73174	5.13885	1.79345	0.68773	0.266203	0.891442	0.944083	1.52658	0.780213	0.70545	1.59214	0.302883	0.863136	1.6325	1.15612	0.989737	0.748627
CANT1	0.224927	0.378856	0.925698	0.237031	0.443872	0.307042	0.572698	0.498511	0.394227	1.61262	1.68154	1.29987	0.736675	1.75506	0.643854	1.36394	0.821255	1.00127	1.19543	1.25958	1.22702	1.39908	2.40399	0.930646	1.56255	1.24112	0.925272	0.630568
CAP1	27.294	20.8428	37.2422	19.2944	15.6683	26.2818	24.7668	23.9031	33.9661	66.3649	49.9305	39.4843	69.6719	36.0443	19.0385	27.6076	28.2262	39.0653	30.5236	40.4655	42.9651	34.0101	18.3968	29.1695	36.4372	31.2931	21.906	21.2
CAPN2	29.507	27.562	45.8419	31.1029	36.7276	41.7825	36.0158	34.8487	1.7476	0.0543337	0	0.565909	0.372017	16.6624	12.2225	30.0987	26.0864	26.5888	17.7332	27.3693	23.8957	29.4048	16.1366	16.6689	34.5419	18.6497	13.8056	8.33751
CAPN3	0	0.00277452	0	0.0023927	0.0170034	0.0229357	0.0475333	0	0	0	0	0	0	0.243144	0.0716311	0.021104	0.214713	0	0	0.0204542	0	0.0112376	0	0.448787	0	0.0748812	0.117023	0.129532
CAPN5	1.72264	3.10114	1.10808	2.68193	2.25484	2.43804	2.58141	4.19354	0.402915	1.3315	0.0245825	1.87097	0.664331	6.40097	1.03391	0.799603	0.561718	3.64237	2.03168	2.42183	0.981011	1.88053	0.526493	2.58395	1.84267	2.60636	2.66724	1.26414
CAPN7	10.5077	4.30095	3.10976	2.22468	4.82916	7.05984	3.07709	3.54504	6.64264	1.72827	0.66707	3.61184	0.626589	7.8773	2.07824	6.1872	10.3955	3.66072	6.04239	4.4137	6.95096	9.87794	4.80301	3.93733	6.37072	4.48085	2.61685	1.60682
CAPNS1	36.9515	23.6502	14.7001	29.2231	25.021	27.7756	26.4615	28.2579	28.6936	13.0483	19.1617	25.3909	14.4039	25.9565	21.5186	34.8908	24.7352	21.957	43.0244	32.4991	38.7567	35.3939	39.797	28.5003	33.2559	28.7211	29.0266	26.3102
CAPZA1	49.8516	28.8221	38.3056	34.2728	20.644	37.9792	32.7024	35.9176	22.1969	18.1571	13.7982	31.7573	23.8586	71.6812	23.4501	36.6126	34.6648	50.534	44.0439	50.236	58.3125	52.4712	52.1049	62.9454	44.8161	34.2458	25.1781	25.1981
CAPZA2	63.5747	32.5731	47.6198	40.2248	41.3649	34.094	24.889	34.542	24.7752	19.5145	34.7967	36.0705	39.4213	25.8067	11.5591	27.1497	38.51	27.8935	27.7359	19.6752	38.2497	32.0653	22.4127	24.1254	16.5495	9.45077	9.22991	11.154
CARHSP1	1.69146	1.62256	1.37199	0.837243	0.349986	1.1108	0.920837	0.691337	5.93661	10.4088	8.65371	6.49272	8.74784	0.803614	1.90805	2.7284	4.33779	1.59629	1.84439	1.88217	2.08786	1.71439	2.82654	3.68648	0.904468	1.36429	1.1645	1.08359
CASC4	12.7148	7.64765	6.77387	8.8418	6.41924	7.87785	6.55312	7.32139	0.828365	0.147825	0.571724	0.0364814	2.65113	5.385	1.14533	6.75293	4.83908	4.4593	4.29274	6.01407	4.38833	7.08748	6.60854	2.36068	3.23491	2.07786	3.58307	2.86612
CASP3	6.09344	6.99127	7.95196	2.39182	3.61786	7.93908	3.38398	8.53785	19.6775	11.9647	12.8706	14.878	13.9481	2.57661	0.985948	3.53327	2.33146	2.20534	5.09618	9.00527	8.77293	6.0754	4.11954	3.88601	1.18708	1.66055	2.01132	1.63884
CASP4	36.39	30.3739	29.8982	29.0337	33.0863	23.6907	30.8475	36.392	0	0	0	0	0	11.9558	9.28871	17.9821	25.9547	17.1284	28.6356	16.5393	12.8453	15.0078	17.3978	17.9494	13.2133	16.7882	19.0299	8.60036
CASP8AP2	0.117296	0.110136	0.0780221	0.0156923	0	0.596408	0.019689	0.257076	0.904682	0.70106	1.24518	2.09402	1.30952	0.0340249	0	0.028329	0.0127053	0.0262548	0.0271972	0.112966	0.209133	0.069822	0.0531305	0	0.0080579	0.0640031	0.00252462	0.00812942
CAST	5.94121	2.99681	6.29911	5.13916	5.14803	4.93851	3.89595	4.15162	0.171373	0.0347524	0.879934	0.498662	0.00594867	2.74438	2.30365	4.25752	4.84208	3.48284	6.31072	4.30393	6.00245	6.48462	5.49228	5.45789	3.87171	4.59685	3.45601	2.81325
CAT	24.9841	21.8289	8.28073	22.6173	14.8071	15.5731	18.047	18.5518	3.72689	0.284914	0.109481	4.73791	4.11613	5.63354	5.11856	14.7109	15.6386	11.0777	7.59742	7.70423	9.73674	19.9785	7.65279	10.3412	11.4658	16.1384	4.45183	6.81277
CAV1	18.7182	14.9151	22.475	24.5585	20.6664	14.9389	12.9157	26.0396	5.46077	0.55344	0.307736	1.65043	2.40101	36.688	13.7993	13.907	10.5633	22.9638	21.3032	23.9832	12.5617	17.0536	13.8344	16.9395	24.9718	16.49	16.838	7.50157
CAV2	17.1671	8.71732	6.20059	6.92903	6.99802	7.73442	4.95086	7.33475	0.236982	0.441325	2.60164	0.0033724	1.17966	9.53214	4.71739	6.80806	10.1909	6.95162	9.72229	10.3464	5.96507	8.11317	4.88092	9.68142	9.80893	6.51377	3.01016	3.24901
CBFB	8.78402	6.12177	5.95721	5.04792	4.38483	11.5233	4.96654	5.87766	0.567379	0.996352	4.18283	4.72152	1.18017	4.5507	1.77442	6.954	3.01398	2.62093	5.48838	4.41074	7.70153	6.7952	7.75614	10.7986	7.47307	3.97542	2.15846	1.98956
CBL	0.293674	1.31538	1.43204	0.593767	1.45899	1.27425	0.539905	1.10339	10.3649	8.50076	7.677	10.2278	11.5177	0.640943	0.859098	1.46633	2.89325	0.782552	1.15111	0.176771	1.03571	0.915692	1.80532	0.195557	2.29127	1.07857	1.03618	0.407075
CBLC	0	0	0	0	0	0	0	0	2.61485	0.0516664	3.24981	3.70011	2.49102	0	0	0.00533875	0	0	0	0	0	0	0	0	0	0.00811845	0	0
CBS	0	0	0.00548927	0.00220807	0.611964	0	0.0526386	0	8.76882	13.7273	27.6379	9.69155	13.8726	0.430572	0.434396	0.0930494	1.25681	0.280769	0.290847	0.207634	0.129027	0.0829639	0.781245	0.0812076	1.46492	0.164531	0.661458	0.412946
CBX1	9.14787	7.34198	6.77625	4.52867	4.02598	3.89362	5.63442	6.83922	12.4323	8.56087	15.2655	11.087	18.8959	4.84891	2.07243	8.30018	2.24732	3.92658	4.77152	4.05109	7.07902	6.29218	5.34829	3.22362	5.59684	3.5152	1.99859	2.7005
CBX5	1.47641	1.01356	1.1873	0.928465	0.956138	1.01226	0.940253	0.801949	3.8531	4.19471	3.66079	6.39937	4.53378	2.77276	0.905985	3.43811	1.73705	0.68757	1.35118	1.00335	1.36611	1.77026	0.179041	0.937015	0.958916	1.54934	1.12445	1.2445
CCAR1	4.9174	0.523335	8.90097	3.96728	7.69732	2.77423	3.79126	0.401367	51.0318	83.0865	91.3482	51.9383	111.042	2.91582	1.76473	8.60578	4.27587	9.51902	10.3325	2.27811	10.4094	10.134	15.2538	6.86062	5.49353	6.10448	4.17155	2.87691
CCDC104	72.1969	32.3145	37.8763	51.8925	67.1312	61.1838	61.3716	41.192	26.6571	21.9543	23.0677	9.8914	1.69248	39.7059	28.0622	39.8961	27.2968	41.6629	57.3106	16.3692	51.3879	37.2924	43.5243	18.1223	25.034	24.9408	18.067	15.8322
CCDC125	1.2881	0.696617	1.48777	0.096304	0.195535	0.263754	0.473737	0.808876	0	0	0	0	0	0.037785	0.196128	2.22914	2.3986	1.40922	0.755068	0.0784058	0.595498	0.0861531	0	0.0337315	0.0894837	0.232364	0.420541	0.0902778
CCDC137	3.47575	2.27134	0	0.865318	1.11805	0.100541	1.43774	1.46914	10.7468	6.4411	14.3685	13.8688	5.17215	1.85804	0.269145	2.24341	0.847099	0.500137	1.986	1.4122	0.2043	2.8818	1.34947	1.33083	2.37922	1.5592	1.70727	0.15486
CCDC138	0	0	0.00938625	0.362462	0	0	0	1.33192	13.6929	4.36867	3.99692	4.31423	5.51654	0	0	0	0	0	0	0	0	0	0	0	0.0736733	0	0.0115413	0.297309
CCDC149	2.12326	0.913146	1.31026	0.663471	0.38189	0.818917	0.706241	0.621903	0	0	0	0	0	0.550631	0.353583	0.540829	1.20824	0.525632	0.521812	1.90824	1.78481	1.4367	2.32684	0.410481	0.524299	0.366547	1.04563	0.264476
CCDC165	0.425241	0.227261	0.159024	0.813886	0	0.400085	0.519127	0.310666	1.56341	0.228043	2.59814	0.574009	1.42146	0.336418	0.675205	1.06171	2.49849	1.64408	3.28667	0.302503	1.46688	2.9404	2.88927	2.42265	1.08885	2.06073	0.969353	0.669823
CCDC28B	10.7415	4.16588	18.779	4.48128	7.25596	5.07498	6.46086	2.55038	7.52447	7.89052	17.6375	13.4455	4.55331	0	0.485197	0.630035	5.81751	1.20215	6.22651	0.323279	4.29682	2.13133	0.810912	3.75517	14.2048	3.77593	0.115597	1.48892
CCDC34	3.71848	1.20614	0.715106	1.6983	1.4391	4.23529	2.1578	0.334268	7.52435	12.8478	9.31507	14.9079	22.6145	1.66854	0.0393671	1.28548	1.13282	3.41382	3.73843	2.16394	3.58588	1.16726	1.38168	0.812479	0.404129	2.32517	0.801909	2.4916
CCDC43	0.428159	3.36515	3.26022	0.770734	0	1.96009	1.65613	2.57039	2.78285	6.59497	5.59589	8.95761	10.9909	4.22279	1.00905	2.8402	1.12919	0.250009	0.302146	4.03389	2.50208	3.69374	0.0843217	1.88008	1.72644	1.38887	0.679141	1.50952
CCDC51	4.5871	3.39632	5.89898	6.90392	3.67768	2.67389	2.09995	3.42734	17.5497	26.9256	11.1548	16.8477	38.4624	4.58157	1.78948	5.0178	0.734014	2.91691	2.41728	7.15376	2.21623	2.06859	4.0139	6.39835	2.14856	2.16604	0.824625	2.60115
CCDC53	35.2529	20.2819	30.9296	15.8743	18.07	16.946	20.9276	19.0332	0.55885	0.344517	3.38841	0	6.73266	11.2986	6.6803	12.4064	3.63228	20.7855	14.9525	8.69486	7.5472	11.4307	10.3209	1.87035	3.54407	10.0961	15.0457	5.72085
CCDC58	6.56005	3.10659	7.83723	4.52672	2.13364	1.18073	2.38584	0.718883	20.3239	44.4656	31.9643	24.3514	34.9945	0	0.395097	0.0905359	0	1.46837	0.760536	1.7769	0.149952	0.650828	0.247622	0	0.22533	1.30791	1.27076	1.13664
CCDC6	11.6509	3.57775	13.0799	6.31313	5.92651	7.22112	5.24735	3.78008	13.6564	9.44372	20.6721	25.2789	11.1284	6.0584	1.75291	10.8564	5.50245	13.6626	4.59272	3.30914	4.91575	7.99411	8.36168	7.93477	3.97108	3.82608	2.31434	2.66154
CCDC68	3.65207	2.53997	0.368752	2.04209	4.72178	3.41505	1.4209	1.81308	0	0	0	0	0	0.00558064	0.0695205	0.81445	0.312582	0.021531	0	0.156331	0	1.35514	0.653568	0.747297	0.0198244	0.133238	0.0900616	0.0800012
CCDC71L	20.1401	4.48991	6.35978	2.63883	4.95449	6.01233	2.74029	2.76124	0.630483	1.32719	1.0164	0.551463	0.344826	2.40895	2.05193	6.6305	6.55427	1.78734	4.23784	2.21095	13.5556	5.87991	4.05901	5.0179	1.7188	3.20638	1.09994	3.4681
CCDC8	0.00784864	0.0288375	0.0247297	0.134293	0	0	0.553332	0	0.908028	0.794066	2.09317	1.06104	3.60666	3.18968	0.382891	2.01312	0.0510093	1.26489	1.09191	0.850376	0.58128	1.21472	0.159981	0.768279	0.145579	1.24527	1.07186	0.63644
CCDC85A	0	0	0	0.00416335	0	0	0.0330836	0	0	0	0	0	0	0	0	0	0.0213489	0	0	0	0	0	0	0	0	0	0	0.0409798
CCDC85B	2.8249	14.0626	25.1797	2.59777	15.3042	1.54827	2.35307	7.96023	0.220879	0.042552	0	0.0990126	0.691957	2.10713	3.68415	4.68276	14.1491	14.9757	2.21617	2.53139	8.56434	2.52865	13.2767	12.4746	33.7494	17.4312	16.6221	7.68418
CCDC86	3.5972	4.59965	4.77712	1.29205	3.45046	3.73395	4.57767	3.50082	15.615	21.8543	23.7613	16.6681	5.23274	2.28282	2.11175	2.50019	2.78519	1.13364	5.23935	7.10548	4.27457	2.24178	7.41169	0.968525	4.73717	3.40687	5.43368	2.99713
CCDC88C	0	0	0	0	0	0.182635	0	0	0.0225476	0.896556	2.50848	1.01343	1.90345	0	0	0	0	0	0	0	0	0	0	0	0	0.00327623	0.00672004	0
CCDC99	3.40461	2.51626	2.60454	1.06944	0.0441854	1.70856	1.13639	2.12889	8.02236	23.7059	11.3703	13.9501	15.0737	0	0	3.27217	1.43475	1.12004	2.93474	0.903592	0.121109	1.86894	0	2.88127	16.0149	2.38138	0.522667	1.71362
CCL2	94.791	48.0335	72.6256	190.467	83.6099	143.422	256.84	102.495	0.0455361	0.0350898	2.11886	0	0	23.3814	17.8486	76.1215	50.5415	89.3866	33.3828	40.2311	5.04459	16.8901	26.181	20.9004	126.484	65.5031	186.369	19.0099
CCL20	0.0155665	0.0114389	0	0.532696	5.5381	0.819522	2.74361	0	0	0	0	0	0	0	0	0	0	0	0	0	0	0	0	2.03168	4.04225	0	1.41725	0
CCL7	1.69032	0	0	0	2.63498	0	0	0	0	0	0	0	0	0	0	0	0	0	0	0	0	0	0	0	0	0	0	0
CCNA2	3.04881	0.309256	0.840136	0.839265	0.566687	0.568108	1.03609	0.553422	54.3905	31.4207	40.4721	23.1644	45.9584	0.105802	0.30416	0.691169	0.455857	4.58441	1.82152	0.25332	6.54154	4.28659	1.20731	1.43857	17.9827	2.0299	3.82648	1.8084
CCNB1	1.38867	0.0354938	0	0.482098	0.543804	1.07584	0.304042	1.34974	159.67	222.336	125.281	121.758	111.124	5.74811	1.44	3.18724	0.235439	3.81107	1.25996	3.925	11.0299	0.215641	0	1.80118	109.376	0.0228081	6.97064	1.58176
CCNB2	0	0.819303	0	2.18389	0.0760764	0.410474	0.765622	0.66644	113.201	105.931	106.71	55.545	91.6477	0.382224	0	0	5.5444	2.94937	2.70271	0	12.9978	1.50837	0	4.64587	50.9696	1.2125	6.25025	0.210745
CCNC	16.1759	17.5169	10.4798	7.4418	5.87602	9.82012	8.01071	11.9873	34.5652	33.6245	31.5167	28.6813	25.6417	6.68844	3.84311	9.79066	6.48586	4.84096	7.95722	9.6829	13.8995	11.3845	11.0513	6.47082	3.86785	3.37041	2.01395	3.30756
CCNDBP1	4.0172	2.76797	1.40885	0.863923	1.27458	3.90061	3.45492	2.65011	1.9975	1.05834	0.309632	1.13977	0.266784	2.38176	1.58233	2.69825	4.08815	2.92543	2.55628	3.29127	2.47536	2.97258	2.44654	2.59709	2.62025	2.39303	2.04663	1.83012
CCNE1	0	0.691329	2.382	1.15832	4.78148	1.85054	1.6243	0.618577	40.9687	46.339	15.2425	13.4493	88.745	2.01169	0.145701	1.83629	0.917147	1.35373	2.52418	8.22733	1.82485	0.560018	0.0913161	5.01174	0.249286	1.87851	1.32776	1.08983
CCNG1	101.293	68.7403	46.7526	70.9115	54.6812	78.426	51.7986	49.7017	11.1767	24.5101	36.2699	15.7734	29.7821	74.5637	46.7813	79.1961	99.6264	91.0547	48.3283	49.1286	76.2077	68.4128	40.1467	53.0419	58.3449	58.7769	26.9168	31.3889
CCNG2	9.50803	5.77497	9.59443	9.1062	6.58746	9.67946	3.46642	6.31761	6.28855	0.1245	0	2.50325	5.05727	3.95198	1.89154	3.23895	3.21552	3.53098	2.39414	2.38248	4.30743	5.66262	4.96935	5.1695	1.3891	1.68392	0.78247	1.69961
CCNI	165.457	168.317	151.736	166.641	181.01	118.021	274.519	107.843	58.0603	48.6875	67.0089	43.0926	91.3169	109.409	71.4121	138.53	157.444	130.027	125.17	70.8409	167.333	126.741	141.721	165.149	139.242	121.531	86.3313	82.2648
CCNL1	9.70306	4.84385	1.06832	14.3329	3.18856	3.67504	6.17681	4.06527	42.5191	24.384	14.0243	50.3151	45.6887	4.5908	1.51353	10.4357	15.976	9.0402	18.5213	10.4806	5.33407	6.88594	10.4345	5.76398	6.90553	4.19097	3.92146	5.90935
CCNY	7.66447	9.10992	11.3537	5.29004	8.37889	9.06589	6.63034	7.15251	5.03548	3.02651	4.272	4.32895	4.19677	6.35821	2.85837	7.60447	6.38016	3.60783	5.32915	6.57583	7.28689	7.12688	7.72912	3.72568	5.4134	4.23467	3.15441	3.04102
CCP110	0.729195	0.198524	0.00753302	0.240899	0.0107668	0.222688	0.421381	0.392994	0.369832	0.783128	0.144613	1.90582	2.7343	0.468126	0.0129593	0.369716	0.0388454	0.208706	0.748378	0.0129518	0.118044	0.441179	0.324883	0.378904	0.443454	0.0316104	0.0277875	0.208782
CCPG1	6.11592	4.33833	5.97405	3.82083	5.12637	5.85641	3.54392	3.27452	0.658214	1.84105	0.719944	0.441859	0.00423601	2.05102	0.876462	1.35124	1.4418	2.30185	3.47325	3.76311	1.52219	2.24071	1.59081	1.39887	1.7835	1.61865	1.84049	0.840968
CCT2	29.0945	15.2381	15.8414	19.8439	12.5273	22.1977	16.0138	17.0847	64.5214	104.386	101.955	96.1169	82.0717	22.9148	15.5581	15.5876	15.3465	20.8021	10.5985	16.7479	32.1255	15.091	16.4948	16.2081	15.7917	18.3897	13.9735	9.66163
CCT3	13.2162	6.35811	6.34997	9.59741	8.34187	7.60015	8.56081	6.57041	47.5915	53.4983	53.0559	49.3624	46.7536	11.8167	7.67905	9.59479	13.4741	15.2004	11.4227	11.7842	16.9478	12.3502	10.764	15.9337	15.2764	10.148	9.91771	7.6965
CCT5	36.8558	22.41	19.0555	25.0956	19.2883	20.5838	28.7706	21.7404	98.8074	127.625	120.645	152.906	95.5108	36.677	21.1321	31.6332	23.3883	27.8314	31.4512	35.7831	47.8691	46.3678	32.4445	35.2695	45.9259	39.7304	28.8897	17.7467
CCT6A	37.8527	27.2528	17.7067	13.8013	22.3976	28.3037	28.9781	22.5958	75.832	121.763	101.724	83.0681	94.989	34.2738	16.4702	34.0014	34.4682	31.5697	24.3606	31.1195	40.0352	25.0159	25.4037	18.1093	29.9397	20.6152	16.2717	11.4095
CCT7	11.7368	5.38884	9.26649	5.12896	4.34278	7.33233	7.09838	4.69073	13.5332	21.0692	14.8191	20.2866	10.8321	8.347	4.08037	6.4198	7.54636	7.91268	8.7785	9.16887	8.2999	8.52261	6.41835	9.25381	8.42623	5.63159	6.74062	4.31188
CCT8	81.4725	54.3056	51.8897	55.5001	84.3685	63.1683	72.8431	46.8739	158.367	224.601	205.236	228.51	194.633	136.426	75.2634	141.636	130.018	130.534	121.956	95.4281	130.973	134.135	47.4049	126.224	60.4779	109.536	57.3666	68.7705
CD151	6.35628	5.95511	7.11774	8.16827	4.58621	3.28537	2.91184	5.90154	0.00560941	0.164257	0.344063	0.174339	0.399549	6.36139	2.03497	5.13745	2.69232	5.01296	5.79323	3.81044	3.26691	5.80521	7.32984	4.26424	4.02866	5.901	4.76885	2.63783
CD164	19.1364	14.971	14.9343	13.4406	14.7054	15.6085	10.7641	12.8651	1.39651	1.56059	0.987108	4.42007	2.79474	20.9373	8.67489	15.7123	16.4655	15.9774	18.2586	18.3797	16.0633	22.5582	20.9699	19.7639	12.4741	13.085	10.6145	8.33613
CD24	0.0120034	0.00882056	0	0.0684603	0	0	0	0	1257.21	993.208	1413.78	1591.27	1326.55	0.0626746	0.195192	0.0745466	0	1.69266	4.5088	0	0	6.00195	0	0.055951	0	0.136033	0.0465038	0.823599
CD248	2.51649	4.19456	4.23042	3.85069	2.85623	2.27849	0.875731	2.95947	0	0	0	0	0	3.85464	4.49141	8.41151	4.52089	4.94585	6.33303	8.09094	6.10303	5.60216	6.46392	14.8295	3.28886	5.62264	2.56616	4.84946
CD274	0	0.00521672	0	0.00899761	0	0.0287494	0.178746	0.0466773	0	0	0	0	0	0.0123558	0.115442	0.167538	0.530588	0.0953416	0	1.34604	0	0.0422585	1.35057	0	0	0.455902	0.18565	0
CD2AP	0.536988	0.0888742	1.93966	4.66608	1.7429	1.58691	2.2169	0.381703	5.01835	6.83771	8.45938	3.65342	4.72818	0.909355	0.603127	1.8838	1.88647	3.63838	1.14415	0.3407	1.09478	1.0367	0.953223	0.947104	0.0598213	0.561961	0.253024	0.392289
CD44	11.8391	10.3148	12.8836	16.6081	9.10856	14.0623	13.7417	10.3586	0.174471	0.043138	0.101628	0.0959148	0.0209214	17.9311	14.9551	26.2649	17.2804	21.1727	27.8589	19.379	21.3454	19.6832	21.4815	22.0374	17.6306	21.9687	15.9855	11.2328
CD55	2.66256	1.44469	1.36091	1.62341	2.95121	2.54255	1.82311	1.02448	0.935274	1.38635	0.352794	2.6063	4.60466	6.39683	2.53374	3.4096	4.82497	3.60045	5.51484	5.03972	4.77049	7.39269	4.88851	6.4725	4.59009	3.11612	6.08536	1.82946
CD59	8.33143	5.06958	7.92197	7.28456	8.67833	5.6236	7.43256	6.81422	0.0897021	0.588408	0.170402	0.224384	0.419238	14.1058	9.15952	11.2405	7.83179	13.7955	13.9559	17.0162	12.6435	10.4771	9.83153	10.6743	8.37232	11.037	13.2753	6.3157
CD63	269.544	289.674	386.367	281.242	322.381	211.575	248.209	338.76	78.3124	122.064	74.3038	107.167	97.2138	434.078	421.812	437.82	314.47	488.155	461.515	482.521	282.279	389.488	423.001	351.667	399.522	510.556	738.631	326.607
CD74	25.3545	2.53949	3.30717	9.17509	14.1674	8.69076	14.1342	10.7653	1.22379	0.427593	2.33117	0.545178	1.90501	0.0101773	0.190177	0.0181577	0	0	0.0406752	0	0	0.278462	0	0.517876	0.253075	0.0110447	0.226544	0.182371
CD81	214.374	196.141	213.957	267.304	219.941	182.068	238.897	164.122	66.781	76.9553	39.6729	109.055	72.2923	240.389	184.572	329.279	274.922	329.01	337.171	290.712	282.434	239.006	357.723	352.803	211.393	302.957	267.295	254.701
CD82	4.67641	2.16884	8.81956	2.40692	4.56118	4.99891	2.7494	1.5608	1.6766	2.72663	0.533005	0.393456	0.759784	0.00688591	0.257345	1.05655	0.0771387	0.956414	0.550413	0.900185	0.716254	0.659422	0.0537624	0.774551	0	0.687498	2.12291	0.542923
CD9	18.9385	14.8972	16.5808	31.7771	15.246	24.8393	24.2685	10.7369	52.9644	91.0242	87.2755	89.8321	104.931	11.8711	9.17533	26.6153	33.8449	28.216	25.2115	61.3851	7.12855	26.435	11.7716	22.3711	23.6401	50.5912	14.1768	10.807
CD97	2.1012	1.39672	1.46234	0.924006	1.72366	1.15988	1.19316	1.60925	0.737845	0.71203	0	0.0930553	0	0.00226584	0.155247	0.39779	0.473812	0.576973	0.362232	0.507789	0.835618	0.557963	0.141526	0.303417	0.0321963	0.255731	0.935608	0.016241
CDC123	21.0454	14.1111	2.83622	8.50559	12.713	26.4242	17.1099	12.8928	104.419	109.843	107.081	107.405	96.3734	16.4757	12.553	22.6656	13.0186	20.886	19.9896	30.3114	14.119	23.9485	8.61396	17.256	22.5749	10.2171	9.03762	4.21764
CDC14B	0.360383	0.598525	0.00254598	0.0133136	0.262001	0.818078	0.382489	0.616295	1.60287	0.263868	4.46765	1.85075	2.43294	0.00843815	0.0963585	0.613233	0.283582	0.727081	0.730692	1.26945	0.691531	0.721492	0.241566	0.617701	0.889268	0.328137	0.383487	0.181448
CDC16	10.7656	12.9957	4.75948	9.26329	13.1604	11.6699	9.42063	10.1994	20.4213	41.0174	24.9027	19.7799	37.1375	13.0038	4.66081	11.7049	19.2192	13.4205	11.7603	10.9843	12.263	11.0668	9.00015	12.6739	11.0636	7.54435	5.0194	5.25471
CDC20	0	0.0114867	0	0.04953	0	0.379823	0.708452	0	101.172	133.44	76.8443	104.422	37.4703	2.42137	0	1.73773	5.79075	0	4.02319	0	8.55409	3.16368	0	0.728634	53.4457	0.605265	4.85999	0.0975045
CDC25B	1.16894	0.761572	1.47705	0.40017	0.260497	1.03462	0.558304	0.602192	1.08403	0.234187	0.387654	0.0149806	0.545507	0.54533	1.09741	1.78423	2.63157	3.80334	3.4369	1.21428	5.02777	1.11906	2.32537	1.35938	14.6334	2.86116	1.73213	1.26284
CDC34	8.36631	5.85514	5.32066	7.47079	9.62312	7.40692	7.47773	3.21482	11.7229	17.5956	11.7004	15.0826	12.4823	9.77059	6.08585	11.9663	8.9446	13.133	20.4066	13.3419	20.6391	17.1395	37.7732	23.1286	19.8175	18.8294	15.9084	11.0698
CDC37L1	3.8835	8.4027	8.84941	19.2097	3.95582	9.61098	4.42345	6.18093	33.5746	10.3428	17.5413	19.7319	13.7933	2.0921	3.42486	5.11079	6.91078	17.6956	6.32468	13.3576	13.1254	13.3932	1.78002	1.86767	12.8629	5.28308	4.25395	3.74891
CDC42	6.65242	9.32315	9.84902	6.31943	4.43758	6.93463	6.08686	7.40042	14.517	6.7603	13.1969	9.71786	11.1062	10.1187	6.7181	8.46422	9.67733	16.4686	8.31664	8.42242	12.9559	10.3756	9.58145	8.96174	10.6143	8.24717	7.16011	7.97673
CDC42EP3	37.7688	41.3991	16.7859	19.3985	11.3965	22.9456	17.2121	36.6925	28.2564	0.474069	6.10834	3.42162	5.07173	6.56668	9.37047	14.8714	25.3966	21.8927	17.0545	12.7479	18.7421	26.6064	12.8621	9.77381	17.3125	11.9932	9.4159	8.11806
CDC5L	3.98287	1.88342	2.75919	2.43377	3.37111	5.12388	2.29453	1.84571	9.88411	13.9048	7.88573	5.92976	13.0586	1.61796	1.60981	2.47608	2.52506	0.983477	2.40544	3.92302	4.10108	2.34906	4.00807	2.18081	2.84234	1.95564	1.97808	1.44647
CDC6	1.08852	1.9147	0.0270058	0.0760424	0	0.0347102	1.29484	0.95804	22.4503	27.1737	18.9818	10.2152	26.4828	0.037294	0.0464591	0	1.64327	0.230219	0	0.139297	0.105797	0	0.116471	0.079904	0	0.0404726	0.0913169	0.106926
CDCA2	0	3.1893	9.11481	0.00891537	0	0.08546	1.16894	1.57252	13.1947	8.87122	9.25418	11.5644	13.0985	0.0183643	0	0.00436859	2.903	0.236175	0.88075	0	0.289424	0.628084	0.191175	0.0327885	9.48105	0.0199295	0.953829	0
CDCA3	0	0	0	0.0141732	0	0	0	0	28.317	50.6542	25.0577	45.9438	8.2066	0	0.121231	0.0138899	0	0.300367	0	0	4.23302	0	0	0.417003	19.4974	1.24619	1.79795	0
CDCA4	0.0119486	0.228287	2.01887	1.20016	2.93261	0	1.05297	0.707066	6.49242	6.91808	12.5575	6.37767	6.75068	0.00519902	0.64767	0.0111309	0.0388276	0.681997	1.57919	1.35932	1.5732	0.675693	3.57208	1.8658	4.24783	0.603706	0.43977	0.931635
CDCA5	0	0	0	0	0	0.0411375	0.409228	0	48.7649	47.7027	28.7806	35.0891	36.8036	0	0	0.0189261	2.4427	1.97815	0.494623	0	6.43655	0	0	0.1894	9.10677	0.719504	1.48565	0.69699
CDCA7L	0.781385	0.251487	3.63577	0.174655	1.18661	0.809497	0.762569	0.477924	8.75974	11.9198	13.1357	13.4031	9.87717	3.3973	1.379	2.87594	2.92299	2.25744	3.68678	3.01891	3.47671	1.53241	3.86863	2.8517	4.40045	2.35113	0.836017	0.566742
CDCA8	0	0	0	0.00720044	0	0	0	0	7.96104	6.99975	41.3456	19.5979	3.99389	0.00988784	0	0.317543	3.6184	1.14447	2.21303	0	3.17903	0	0	3.12481	4.21503	0.0107306	0.187086	0
CDH10	0.00761565	0	0	0	0	0	0	0	0	0	0	0	0	0	0.206403	0	0	0	0.370823	0.0412565	0.0313346	0.0453332	0	0.248491	0	0.0359613	0.1549	0.285022
CDH11	54.4436	16.4404	21.844	26.4331	17.573	23.0939	10.1141	15.0452	1.8369	0.10778	3.2738	0.300946	0.0122993	6.89143	6.22104	13.8055	6.43339	7.94761	7.33475	9.36502	13.6353	17.0368	14.2312	6.28591	12.9057	8.73201	2.45943	5.05596
CDH13	5.41059	6.21466	4.50182	5.43308	3.43828	4.47402	4.89663	6.90609	0.124297	0	0	0.160011	0	1.37107	0.486409	1.75686	2.03642	0.938435	1.4019	0.820836	2.07608	2.52194	1.86908	0.726849	1.38248	1.9436	0.911881	1.05524
CDH2	5.38687	3.8484	4.00728	2.59353	6.39539	2.79062	3.19849	2.71849	2.67947	1.12243	5.65904	0.614526	1.50005	0.443233	2.07871	2.42261	4.65372	1.44853	1.00035	3.27858	3.79679	2.28279	2.8499	2.73722	6.11285	1.46	4.13221	1.56981
CDH3	0	0.00449692	0	0.32188	0	0	0.0308166	0	6.73783	9.0357	5.88883	2.92882	3.78796	0.00532547	0	0.566283	0	0	0	0.596735	0.0503583	0	0	0	0	0	0.00592718	0.0381718
CDH6	4.95808	10.0709	4.94924	2.27139	2.24108	4.31498	2.58286	6.20281	0	0	0.797427	0	0.0104697	0.0371957	0	2.37767	2.18261	0.348518	0.382265	0.959274	1.62045	0.617898	0.269666	2.9885	0.018876	1.0697	0.239518	0.818876
CDH8	0	0.333941	0.0041624	0	0	0	0.133049	0.17372	0.185463	3.84818	0.00726424	1.46157	1.23224	0	0	0	0	0	0	0	0	0	0	0	0	0	0	0
CDIPT	32.8837	17.0227	36.3299	29.4664	35.1515	24.7114	30.5875	15.7914	12.3973	20.0996	29.2731	6.94321	20.8538	50.6836	23.8418	51.7193	21.2355	48.6639	30.7902	37.8223	40.504	37.3205	43.0726	51.4189	26.5903	23.0247	31.8904	33.0104
CDK11B	0.034655	0.0344324	0.00711748	0.0337455	0.00978632	0.00893762	0.063132	0.0688278	0.220461	0.199972	1.31818	0.140404	0.785992	0.114802	0.106653	0.198133	0.0426632	0.033239	0.199301	0.0477565	0.282549	0.0846834	0.165911	0.0505414	0.368712	0.0512145	0.0398398	0.0139514
CDK12	1.21407	1.13493	0.099618	0.221395	0.206454	0.47374	0.740335	0.893888	2.83581	3.37607	1.90586	3.86642	2.182	1.03177	0.505561	0.684292	1.59247	0.424611	1.27557	0.616598	0.364242	0.677526	0.461853	0.508437	0.078191	0.450867	0.140863	0.325399
CDK13	0.957759	1.59193	0.952024	1.244	0.984158	1.0928	0.746418	1.11203	4.73547	4.0641	2.35113	2.83772	3.46366	2.07211	0.381123	0.506301	1.04978	0.625273	1.55981	1.10153	1.03209	1.01807	1.00711	1.96646	0.246733	0.581472	0.52088	0.355603
CDK16	1.7813	1.84112	1.81403	1.83392	1.27451	1.80906	2.41719	1.53244	1.52566	1.75655	2.50597	1.35379	0.718383	1.78678	2.22588	7.28381	1.83932	2.31032	3.93727	2.1795	1.70101	3.12157	3.28024	2.63838	2.40167	3.49818	1.90266	1.59224
CDK17	3.5966	2.99734	1.30882	1.23	5.25774	2.57245	1.68824	1.95295	1.00922	0.0294584	2.5631	2.18889	0.731158	0.376203	1.16367	3.59981	3.69832	2.80417	2.12747	3.2978	4.44071	3.93876	0.919137	5.25015	1.89097	3.01894	0.888685	0.862156
CDK19	3.16702	1.27169	1.14829	0.799554	2.84097	1.13928	0.751264	0.644602	1.97809	1.63105	0	0.927279	0.0146173	0.00370935	0.438989	0.18001	0.22162	0.543831	0.20755	1.01602	0.508603	2.00446	2.23001	0.357635	1.34405	0.877559	0.169267	0.265878
CDK5RAP1	3.54647	3.34932	5.49523	3.87859	2.97818	1.62789	2.1222	2.25936	9.47303	8.74169	14.3854	6.12537	4.74693	0.851964	1.37061	1.9247	6.84728	3.39586	2.66088	1.40494	2.4809	2.93313	2.24663	3.80789	0.721547	2.44921	1.38152	1.25369
CDK5RAP2	3.67366	0.936033	0.804387	2.18967	1.14728	1.81198	2.7275	1.30908	0.943401	1.27597	1.9777	2.04919	4.03417	0.920334	0.545403	0.614256	1.05743	0.359394	0.908393	0.823431	0.598977	0.726386	1.81822	0.309349	0.225016	0.410427	0.209426	0.454028
CDK7	41.0881	6.32509	17.0659	2.92956	10.1762	14.949	11.3791	6.2379	17.9158	53.4263	18.7806	19.2718	40.3722	17.0676	8.13453	16.1119	14.742	10.0772	10.3189	14.5776	11.5686	28.6476	21.682	11.5782	22.183	6.956	3.8092	5.16458
CDKAL1	0.495988	0.74658	1.08386	2.22555	0.0360264	0.615543	0.725127	0.368196	1.54946	8.5664	3.15624	0.559387	6.98189	0.278468	0.0867256	0.695558	0.415935	0.268594	0.779059	0	1.57994	0.619059	1.08708	0.335604	0	0.339977	0.100728	0.997996
CDKL2	0.00554981	0	0	0	0	0.0224751	0	0	0.00721431	0.0277965	4.16563	1.7765	0	0.0096593	0	0	0	0	0	0	0	0	0	0.0258692	0	0.00524127	0.0860052	0
CDKL5	0	0.00280385	0.135251	0.00483599	0.0171832	0.0154521	0	0	2.3163	0.0802642	2.24499	1.7372	0.961736	0	0	0	0	0	0	0	0	0.181703	0	0	0	0	0.00739126	0
CDKN1A	39.5782	108.392	44.966	60.0108	38.8124	26.9159	40.3339	74.8323	6.83615	1.14097	0	0.0235362	0	89.007	425.355	281.774	106.994	103.5	223.871	95.1998	132.719	232.493	241.249	99.5216	94.9594	181.239	354.697	234.838
CDKN1B	23.8683	9.57859	8.55069	11.4147	9.13241	10.9791	7.04458	12.3353	8.40164	0.640909	1.90818	1.60084	2.99367	3.85978	2.8803	8.72159	20.3683	13.5445	8.82574	5.40477	16.6429	7.93995	7.8102	8.08776	17.9689	7.13828	5.13614	3.9233
CDKN2A	0.13398	0.0265068	0.998544	0.0783741	0.162445	0.229554	0.0778487	0	0	0	0	0	0	0.022422	0.558644	0.182418	0.301415	0.761268	0.179226	0.195413	0.445251	0.460117	0.525185	0.720599	0.732788	0.355261	0.32941	0.385717
CDKN2C	0.817733	0.81837	3.52125	1.34241	0.420866	1.29309	2.82368	1.6898	0	0	0	0	0	0	0.548785	1.43165	0.733912	1.56888	1.30015	1.47664	1.28174	0.880814	0	3.23084	2.93721	0.0147099	0.897619	0.971561
CDR2	37.8758	29.2559	22.4888	38.302	11.383	29.8851	22.5797	23.8785	9.68089	21.6332	27.2788	10.8801	19.362	25.022	13.0711	44.9944	40.8483	21.2002	19.7381	33.8918	28.7296	29.4582	31.9132	23.3385	21.855	28.1057	9.10792	11.2963
CDS2	0.985169	0.282565	0.256464	0.588742	0.60672	0.625162	0.551228	0.166092	4.21041	1.28206	2.68548	6.31964	3.06082	0.105029	0	0.252754	0.884713	0.0376948	0.585718	0.547386	0.0923872	0.0334152	0.228844	0.90273	0.468544	0.349893	0.0190295	0.0875373
CDV3	12.8056	5.60925	4.21481	5.56572	5.54147	8.88719	6.33653	7.58787	18.9597	8.62129	11.0478	10.4606	15.8937	10.1799	4.2331	9.37767	6.46103	7.82717	10.9935	9.40279	13.2723	9.76633	6.75458	10.6505	7.09215	7.52627	5.21167	3.8594
CDYL	1.91464	0.994321	2.11789	0.909382	1.71219	0.892235	0.618556	0.74354	4.20978	3.81432	2.24341	5.43826	1.71167	0.00848362	0.591834	0.909368	0.266103	1.02121	0.501812	0.422496	0.88244	0.800818	1.232	1.83583	0.506297	0.476907	0.270045	0.316205
CEBPA	0	0.282013	0	0.0128002	0	0	0.81372	0.066404	0.853337	1.23423	0	2.63646	10.6152	0	0.32846	0	0.853279	0	0	0	0.0415537	1.86365	0.617574	0.376606	0	0.00953785	0.264108	0
CEBPD	6.77716	10.2369	18.3714	17.1394	5.65192	1.18592	4.10799	6.32648	1.46829	0.0419057	0	3.90035	2.2954	21.0788	20.522	48.2599	77.9637	40.7332	32.7377	35.921	29.5199	27.2682	37.9461	30.9077	45.1347	44.4075	24.0479	33.9231
CEBPZ	8.61233	12.773	9.96846	8.75732	2.6211	10.4473	6.89163	10.136	73.1325	74.7441	77.5239	58.3214	92.2846	13.1552	4.73228	7.10224	5.80174	10.1404	5.85403	9.41644	10.6469	12.5473	4.54236	11.5851	7.09975	7.99984	5.12683	4.66069
CECR2	0	0	0	0	0	0	0	0	4.95504	3.29744	7.17404	3.13832	7.45144	0	0	0	0	0	0	0	0	0	0	0	0	0.00876954	0	0
CECR5	5.37887	0.0381632	0.987656	1.83363	2.23857	3.06463	1.23291	0.0975632	8.62198	8.53918	19.1132	15.5059	8.56142	0.839333	0.0402154	1.43298	1.30189	0.697479	0.567688	1.0048	2.38105	1.54572	1.7139	0.795405	0.50458	2.5154	1.3725	0.786725
CECR6	0	0	0	0	0	0	0	0	1.98353	1.03261	0	0.122174	1.96228	0.00253413	0	0	0	0	0	0	0	0	0	0	0	0	0	0
CELF1	1.28249	1.48579	1.36027	1.07714	1.21054	1.18755	1.50859	1.13067	8.24735	13.3644	10.9589	8.76594	12.4538	1.26413	0.470968	1.19107	2.68227	1.23982	0.862513	1.60821	1.28103	2.00417	1.37747	1.11798	1.09678	1.19494	0.745997	0.796014
CELF2	0.00157138	0.00115471	0.000618892	0.000497902	0	0	0	0	0.717993	1.22541	0.935357	0.00122087	0.991526	0.0321355	0.10647	0.00048795	0.280846	0.110794	0.262335	0.0212818	0.206894	0.140308	0.144134	0.0366231	0.500346	0.0986874	0.0388102	0.0392067
CELSR2	0	0.156895	0.510416	0.174637	0	0	0.187531	0.0489713	1.46195	0.0795813	1.59384	0.837143	1.43884	0	0	0.00154186	0	0	0	0	0.010215	0	0	0	0	0.00234465	0.00961844	0.061944
CENPB	1.37287	0.805717	0.33386	0.759064	0.705394	0.41045	0.60318	0.908729	0.994109	0.0738368	1.58329	0.0143173	1.1375	0.930117	0.998871	3.36468	1.94616	2.66046	2.05095	1.39761	1.85762	2.13902	3.13016	2.36216	0.854507	2.78452	1.86515	1.20693
CENPF	0	0	0.00200196	0.471903	0	0.0102924	0.204774	0	11.5598	27.4722	22.1997	33.1853	18.0544	0.0398108	0	0.0031568	0	0.170663	0	0.289133	0.805192	0.0907718	0.379898	0	3.44127	0.412836	0.60063	0.095118
CENPH	5.35026	0.0138436	6.76686	1.96986	6.10846	2.44136	1.32816	1.11481	12.9058	25.0421	98.9823	26.844	44.1572	8.72179	2.04233	0	1.22437	3.92163	1.70359	2.55143	7.59631	0.560708	0.384001	1.93191	1.16477	1.67241	1.04006	1.99768
CENPV	4.7434	2.26319	3.34683	3.26239	2.02478	4.64305	4.41503	3.69529	22.7061	21.7083	17.399	11.5975	4.58702	0.313014	1.58412	2.6108	0.438312	4.37777	0.469128	2.31391	2.21992	2.14109	1.83291	5.13461	1.66791	3.67293	2.35156	2.24361
CEP192	0.859559	0.913705	0.625396	1.48445	0.162521	0.558019	0.726927	0.798138	3.41177	2.99388	2.51662	4.18031	0.916936	0.73089	0.26675	0.0652002	0.127933	0.132183	0.433602	0.853104	0.148486	0.292938	0.178327	0.351729	0.87222	0.597986	0.422623	0.0818568
CEP41	1.55846	4.14461	0.0116916	4.08217	2.10552	1.02184	1.45749	2.24459	3.91668	6.07353	4.86637	1.67211	0	0	0.965444	0.13366	0.0482317	0.74751	0.103245	0.0402035	0.213744	1.54616	0	1.52207	0.0458839	1.17044	0.848172	0.879531
CEP85L	0.44981	0.265108	0.800545	0.0719926	0.822718	0.777138	0.533427	0.464325	2.04151	1.2241	0.483289	0.374526	1.08978	0.150965	0.357824	0.112504	0.309299	0.195868	0.256293	0.2495	0.0378993	0.283292	0.0208615	0.150275	0.199326	0.0420454	0.0490684	0.114912
CEP95	3.37675	0.386149	0	2.21389	2.98002	1.18227	3.13625	1.53561	7.18509	12.3116	13.2304	0.0453639	9.41075	0.00846846	0.896719	1.6499	3.35198	3.46333	2.97842	3.26849	1.64162	5.38717	4.09935	4.03705	2.88798	2.17809	0.857705	1.214
CER1	0	0	0	0	0	0	0	0	9.9082	11.7682	13.8516	8.90835	0.335114	0	0	0	0	0	0	0	0	0	0	0	0	0	0.0210329	0
CERCAM	31.1789	31.0493	35.2914	36.6187	34.5771	28.5713	19.1606	36.7267	0.151797	0.0682352	0.414706	1.10385	0.100114	29.5042	14.1365	47.3091	25.8987	11.9583	17.0582	22.2995	24.8645	23.4604	20.8273	20.911	19.2532	20.1543	26.4097	16.5711
CERKL	0.00482614	0.23761	0.231895	0.132275	0.130405	0.527699	0.091137	0.230058	0	0	0	0	0	0.243593	0.20274	0.0891669	0.105859	0.251158	0.293744	0.0915071	0.228358	0.17237	0.0491864	0.331812	0.410285	0.771411	0.0958248	0.0903112
CERS2	16.1524	3.12735	4.93664	4.75009	4.08526	6.02486	3.00194	7.90733	11.5631	3.75942	3.84807	5.47734	6.04401	4.05092	2.33215	4.3815	1.63395	1.46197	3.35341	2.63971	3.73247	5.09136	1.7258	1.11149	2.01913	2.17361	1.80244	1.09936
CERS4	0	0	0	0.0091314	0	0	0	0	3.8773	1.77538	5.03137	3.06749	10.3275	0	0.859161	1.87031	0	1.16111	1.00232	0.702542	0.118575	1.97279	4.20983	3.02246	0	0.136082	0.516382	0.719042
CETN2	44.7753	11.9824	50.8435	44.2664	26.0781	31.5949	52.8306	14.1784	27.2123	34.828	32.5417	29.1782	28.2086	66.3966	31.9139	61.4084	35.6665	36.2818	26.292	53.4215	36.9852	42.2584	26.5042	35.4627	36.2522	36.8629	44.2826	25.239
CFB	0.31875	1.75672	2.78543	0	2.10833	0.685762	2.35754	0.98241	0	0	0	0	0	0	0.377952	0.0309311	0.0323688	0.267552	0.554309	0.215848	0	0	0	0.0464306	0.862207	0.827829	0.395558	0
CFH	44.0109	16.5307	26.9057	18.5471	22.2773	26.8888	18.9321	10.7551	0	0	0	0	0	1.64924	1.59692	0.663593	1.60035	4.54715	2.90574	1.38161	1.1398	0.811411	1.34442	0.532904	1.03308	2.49991	0.932694	0.959969
CFHR3	1.30964	0.502917	0.891843	0.540796	1.29372	1.09495	0.978608	0.444437	0	0	0	0	0	0.0514699	0.0915981	0	0	0.0567371	0.0587735	0.0915452	0.104294	0.0502954	0.0574079	0	0.15672	0.103733	0.0163672	0.0527034
CFL1	81.4581	127.397	87.6142	79.2457	61.6868	76.4641	64.4707	110.048	409.808	382.985	398.072	468.816	296.228	208.062	156.509	247.763	115.068	109.315	126.416	242.014	155.289	204.093	178.075	103.828	240.17	208.788	209.41	120.761
CFL2	10.0578	4.76199	7.01272	8.39687	4.72695	5.86428	5.64821	5.74573	1.23605	0.117385	0.886018	0.241922	0.0775019	11.8076	4.91826	9.95698	8.75297	8.3299	10.5386	8.85134	13.3145	11.9382	7.48434	7.101	10.516	7.51289	4.0098	2.79852
CFLAR	0.358404	0.238446	0.18509	0.267012	0.16849	0.436139	0.471896	0.363252	0.226811	0.401399	0.162951	0.314048	0.19965	0.245865	0.208487	0.15353	0.288608	0.408552	0.291873	0.479243	0.404273	0.266421	0.263709	0.332495	0.419405	0.344422	0.280756	0.231193
CGGBP1	5.01201	5.4982	5.12097	5.91252	2.14798	4.82896	3.08535	5.90248	1.13166	1.31876	0.714329	0.985196	1.52928	4.21824	1.09301	4.00136	5.27355	3.80177	2.91321	3.00405	4.89021	4.83588	4.45266	4.69965	3.78813	1.6956	1.38403	1.52386
CGN	0	0.00376962	0	0.00325086	0	0	0	0.0337292	2.35393	2.01434	0.761617	0.821035	0.53655	0	0	0	0	0	0	0	0	0	0	0	0	0	0	0
CHCHD1	48.1801	57.4357	41.6152	57.6658	49.9853	35.0305	41.2177	40.9746	102.006	113.762	87.5866	118.418	114.296	40.7139	25.8807	46.3851	43.2215	55.3792	48.5247	75.2458	57.9151	30.8208	38.5497	45.3788	27.6034	39.6162	36.2753	28.4285
CHCHD3	27.6979	11.9606	17.0861	21.985	12.9701	14.396	9.61354	10.0635	63.0246	65.6456	77.6913	98.4818	99.3867	36.3775	8.11788	27.5043	19.6805	9.06201	22.0944	4.63609	24.7158	12.8334	21.022	15.3426	17.705	9.90057	9.11768	10.6762
CHCHD7	1.15631	1.16785	2.22301	1.48226	1.74766	0.983582	1.27624	1.1977	0.507897	1.29315	0.711317	0.783525	0.461716	1.53466	2.28959	3.02333	1.81012	2.58821	2.36893	0.772288	1.54243	2.60865	1.43497	2.03043	1.46901	2.67271	2.48026	1.26797
CHD1	0.194523	0.151877	0.00638446	0.505927	0.711762	0.705704	0.571412	0.0266459	5.14681	4.89165	13.8274	9.21286	13.0358	0.909881	0.571137	0.218964	1.75149	1.17016	1.60682	0.285403	2.16766	0.434221	0.660836	1.98346	1.82909	1.09459	0.0392514	0.556124
CHD4	5.55003	4.39212	6.04693	3.0424	4.31683	4.15922	4.46203	3.28375	21.3925	12.8942	38.785	31.8993	55.2406	4.12884	4.27899	4.80006	3.32434	3.13728	5.88341	4.64744	7.82183	8.72686	8.01804	7.41566	4.80604	4.14602	2.78919	2.38666
CHD6	1.09314	0.645958	0.345223	0.474064	0.896097	1.20363	0.951284	0.894296	0.451835	3.75683	5.02762	1.51858	6.02472	0.661958	0.491503	0.437994	0.55657	0.304443	0.543138	0.8187	0.9638	0.689688	1.28351	0.0587033	0.669634	0.278311	0.365934	0.424199
CHD8	0.0916398	0.11754	0.08531	0.237573	0.195091	0.134951	0.218151	0.0876422	1.22806	1.01977	0.95514	3.37872	4.7282	0.0231995	0.090315	0.368381	0.314034	0.0335653	0.208621	0.370077	0.102833	0.198363	0.260377	0.232996	0.0103016	0.24862	0.272731	0.10393
CHD9	2.62086	2.51809	1.88283	1.22974	1.17205	2.5887	1.598	1.51608	0	0.164654	0.163197	0	1.51882	0.935744	0.433116	0.616757	0.801214	3.00472	1.25455	1.50885	0.629349	2.41896	1.44257	2.4582	1.34093	1.3389	0.871207	0.384488
CHDH	0.0423649	0.00518856	0	0.0134236	0	0.371726	0.0355564	0	5.00225	7.86501	4.26116	0	5.54493	0.00614455	0	0.0087702	0.0688337	0.0474136	0	0	0	0	1.2953	0.0329124	0.0436553	0.0800191	0.034194	0.220213
CHEK1	0.111745	0.0585285	0.0280922	0.086635	0.235556	0.0240711	0.0897955	0.101612	2.27006	5.10023	3.66881	5.09466	6.05998	0.0920719	0.283525	0.638619	0.494465	0.646597	0.0826919	0.05796	0.0538035	0.311359	0.541163	0.692654	0.749692	0.127986	0.169256	0.192794
CHERP	3.55288	1.98158	1.54025	1.91946	3.71225	2.30314	2.22033	3.0251	9.22023	16.4953	3.56649	14.3084	9.42281	5.5275	0.935207	3.33357	2.80327	3.21822	2.17804	5.67723	2.91842	1.29329	2.17085	2.82966	3.20017	2.08805	2.69228	2.19224
CHGA	0	0	0	0.0081168	0	0	0	0	2.96365	1.27019	0	2.76647	0.746701	0	0	0	0	0	0	0	0	0	0.0870251	0	0	0	0	0
CHGB	0	0	0	0	0.0444688	0	0	0	7.94546	0.66272	3.32574	0.122751	3.13228	0	0	0	0	0	0	0	0	0	0	0	0	0	0	0
CHI3L1	8.37583	0.020935	0.0112206	6.84248	1.41128	4.44187	9.3969	0	0	0	0	0	0	0	0	0.00884658	3.84197	6.98268	28.5369	1.85203	0	31.3734	18.389	0	16.4693	11.7845	0.386309	0.177705
CHID1	1.73522	2.64339	1.65799	0.995742	0.863619	1.42797	1.11367	2.45063	1.04338	0.216885	1.06089	1.76631	0.750451	1.2476	0.385616	1.22557	1.00009	1.05927	0.559406	1.51644	0.967211	0.957421	1.10332	0.634378	0.487656	0.793081	0.900243	0.453396
CHKA	0.9679	0.0714827	0.237539	0.798308	0.635209	0.74849	1.44509	0.03198	14.2068	8.34109	3.45014	8.86537	7.20556	0.469828	0.448193	1.35024	1.86503	2.31891	0.710493	0.948564	3.64223	0.289526	2.87508	0.906866	0.421007	0.64767	0.188436	0.394403
CHMP1B	70.267	16.4136	9.24182	18.0241	18.0615	19.9473	14.2538	12.3136	10.9272	19.205	11.7086	18.2311	19.2375	7.92547	5.42329	15.3537	5.80778	7.75212	7.07862	15.056	2.88517	23.5175	12.1433	16.5023	10.4157	12.534	4.45602	7.41435
CHMP2A	55.5912	42.9138	34.1789	41.4749	32.3283	33.233	33.0887	34.1631	30.5537	26.0526	27.3572	18.3065	33.9734	48.6041	22.2802	39.1628	36.4962	50.5375	44.6998	45.7106	31.5017	39.5441	39.9247	40.8154	56.017	37.1509	35.6478	25.5486
CHMP3	8.17532	6.72369	3.24894	5.43844	6.83421	5.44185	3.00985	4.75214	1.3087	1.1295	0.680418	0.638932	1.13024	4.8122	1.19483	4.70187	2.66545	1.99255	3.16982	4.21392	1.58717	2.69995	1.97291	3.64557	3.68231	2.20383	2.19245	1.81123
CHMP5	41.756	21.6163	25.2086	22.7882	20.0159	24.2887	20.0259	25.2931	9.93349	12.517	6.05644	17.8619	15.253	25.8197	14.6876	34.8672	23.0583	30.7621	27.9338	20.8395	20.3461	31.3309	21.1037	24.3524	22.7794	21.6994	15.5391	12.4434
CHMP6	5.88136	3.28184	3.64182	5.88962	7.71925	4.77631	1.50461	1.96454	0.695024	4.50519	4.86404	0	7.3881	0.410549	0.511442	2.61738	0.204405	1.58397	1.31266	1.78901	1.03525	0.187217	1.6027	0	12.5424	1.26236	2.20851	1.37327
CHN1	0.207967	0.330427	0.670766	0.176316	1.94906	0.523538	0.438721	0.184784	3.75553	7.15898	5.30061	8.13137	9.40632	2.45301	1.32532	1.95133	2.61189	2.45332	0.469178	4.21725	4.16279	1.7231	2.17682	2.56759	3.94432	3.06817	0.830213	1.54264
CHORDC1	1.33312	0.369508	0.260992	1.22523	2.44006	0.552505	0.883318	0.410076	6.02475	8.23887	5.39078	12.0415	9.18345	2.03531	0.507099	0.464804	0.68401	1.33493	1.95226	1.4993	1.73215	1.22978	0.397272	0.581432	2.14495	1.00131	0.468158	0.267458
CHP	15.7831	19.0203	7.18362	16.2128	14.7851	11.0304	21.6762	15.5636	19.189	13.6907	8.91509	28.3419	12.8293	7.24489	10.7215	12.9888	12.6969	11.649	19.9615	11.901	16.8437	13.6077	12.7231	8.57744	14.635	16.8272	12.5231	11.6804
CHPF	8.61859	5.6087	8.97983	7.44538	8.29463	5.76377	7.56528	5.87169	0.380904	0.545115	0.473152	1.74902	1.61097	13.3166	6.47935	14.7145	10.6253	7.33965	10.062	16.9071	13.2429	15.283	19.9408	15.9133	12.5955	9.04427	14.0193	7.31106
CHPT1	21.9593	12.8111	10.9441	18.8473	18.575	25.2246	16.0615	12.1875	1.36756	0.853105	13.4294	1.73854	3.57911	10.1289	2.62499	6.25365	15.1398	12.2226	10.6866	9.31782	20.5438	15.1093	14.7499	12.1429	13.1123	5.70897	4.31845	4.89564
CHRAC1	0.41025	0.214559	0.96365	0.54807	0.748996	0.538833	0.20473	0.437422	3.23338	3.0951	2.20508	2.2915	0.443609	0.65292	0.180305	0.075747	0.588503	0.32264	0.35993	1.18131	0.106449	1.38604	0.100448	0.0861397	0.571281	0.184995	0.254162	0.253594
CHRNB1	0.246963	0.126245	0.0169161	0.272181	3.43323	0.608776	1.73028	0	2.16347	8.85208	8.45801	1.66849	2.09887	0.130818	0.523823	1.14031	0.139569	0.937337	0.224073	0	0	0.0639166	0	1.85187	3.71772	0.294076	0.426397	0.0669768
CHST1	0.0464902	0.136651	0.706256	2.03705	0.508457	0.591713	0.735782	0.436682	0	0	0	0	0	0.0115593	0	0.00824933	0.0215819	0	0	0	0	0.0395342	0.045125	0	0	0.0313611	0.00643265	0
CHST12	1.72473	2.37146	3.46617	2.48074	1.76106	0.500096	1.98995	1.54271	1.58385	0.11133	0.226348	0.102341	0.882252	0.394036	0.758623	1.87641	1.19048	0.856874	0.544031	1.33797	1.5751	2.05824	0.475456	0.805866	0.254501	0.485933	0.837245	0.795957
CHST14	11.7027	15.432	6.99577	7.57459	12.8672	11.7156	9.77199	11.3502	9.34726	4.01886	4.74613	9.69357	1.61263	8.26745	1.67781	12.4879	5.72559	6.07566	5.71404	4.96604	10.8254	10.8426	9.54483	8.15747	4.93162	4.00259	6.01906	4.97539
CHST4	0	0	0	0	0	0	0	0	0	0.82294	2.59336	0.00945606	5.08156	0	0	0	0	0	0	0	0	0	0	0	0	0	0	0
CHST8	0	0	0	0	0	0	0	0	1.46164	0.0306484	0.294424	0.986516	0.839387	0	0	0	0	0	0	0	0	0	0	0	0.236461	0	0.00370427	0.023856
CHST9	0	0	0	0	0	0	0	0	2.94285	5.27668	1.77491	7.4021	4.30635	0	0	0	0	0	0	0	0	0	0	0	0	0	0	0
CHSY3	0.996641	0.225768	0.301037	0.541357	0.438703	0.424853	0.905647	0.295623	0	0	0	0	0	0.273887	0.0406185	0.321114	0	0.352234	0.208502	0.08119	0.924965	0.178425	0.0509142	0.0349293	0.0926613	0	0.203221	0.186967
CIAPIN1	4.37573	5.17031	0.235009	2.31606	10.8605	10.1188	7.32414	4.33197	40.8346	20.6085	39.1167	10.8365	15.4746	7.6591	3.23435	5.35015	5.85736	1.6695	4.23709	9.15869	8.28592	6.36379	10.6422	2.54956	3.84291	4.54335	7.03148	3.02406
CIB1	79.0914	94.5301	66.3304	61.0009	48.126	57.2696	56.1074	91.7497	2.95937	17.4121	10.4567	11.0705	4.13318	96.8673	43.9891	105.841	110.359	98.9181	101.164	106.064	82.5402	74.6143	144.126	103.372	119.229	72.8478	72.2204	61.8139
CIB2	0	0.198875	0	0	0	0	0.425895	0.222434	7.4539	3.96484	5.3947	6.09786	4.03143	0.11776	0.550123	0.745852	0.109932	0.567919	1.29427	0	0.695965	0	0	0	0	0.0159745	0.26213	0.844073
CIRBP	4.62272	4.75326	5.7863	4.86038	7.14195	6.01251	8.34299	4.90311	4.06166	2.92372	5.84	5.2747	6.01711	2.26102	1.37176	2.17311	4.29823	3.21747	5.82093	2.96128	2.81834	4.55946	3.37014	6.19698	1.02225	4.26693	3.14725	2.37835
CIRH1A	9.12491	5.72428	13.9274	5.81937	8.52187	8.27452	5.67074	5.57225	42.8587	42.6091	71.418	31.2084	57.3886	6.88002	6.22987	11.3989	4.37612	10.9919	11.7095	10.6287	10.6997	8.84555	7.88786	7.63011	12.0586	4.94471	5.44223	5.21384
CISD2	5.9655	5.23236	8.45342	2.73046	4.54086	4.58707	3.22104	4.29328	10.9881	12.3874	21.3599	25.0828	18.3707	3.86482	1.78172	3.94763	4.48907	6.74104	4.97462	4.64424	4.11217	3.91329	2.20317	3.10576	3.78994	3.33081	1.90971	1.77325
CKAP2	1.68867	1.27952	0.753399	0.566149	0.378661	0	0.79391	0.737138	8.37062	11.5671	6.01547	10.1966	4.51743	0.00304883	1.27236	0.865975	1.53694	0.846931	0.316814	0.246733	1.26852	0.229403	0.523689	1.64939	20.7297	0.913199	0.807608	0.0218533
CKAP2L	0	0.123375	0	0	0	0	0.0805206	0.157702	6.95272	5.30168	2.352	5.75194	0.0685425	0	0	0	0	0	0	0	0.559219	0	0	0	0.0988613	0	0.185845	0
CKAP4	54.0154	64.476	104.582	82.8095	64.0836	52.671	71.4415	72.7087	26.912	16.4818	14.5145	38.92	12.3402	143.726	151.884	184.153	124.3	128.95	147.907	136.014	147.917	190.448	153.548	135.352	138.926	127.291	182.421	138.169
CKAP5	0.906613	0.51091	0.827725	0.552003	0.604866	0.503936	0.855404	0.506496	1.97704	1.55713	2.69901	5.9635	3.27162	0.665207	1.04924	1.50024	3.03596	0.742754	1.05794	1.41244	1.39784	1.21103	0.42945	1.34421	2.28367	0.673402	1.24733	0.70227
CKB	1.47169	0.804497	0	0.0113735	0	0.0726819	0.271136	0.354018	46.0304	20.3513	48.1111	36.924	45.6987	0.0156184	0.680987	5.27216	0.46657	1.92828	2.8714	1.75009	0	1.28202	1.7072	0.920239	3.32895	0.305093	2.31196	1.67924
CKMT1A	0	0	0	0	0	0	0	0	1.62524	2.40166	0.586397	1.50851	1.6898	0	0	0	0	0	0	0	0	0	0	0	0	0	0	0
CKS1B	11.4294	9.54809	13.5875	12.0653	6.16302	7.61283	11.5868	9.98696	81.8714	148.686	156.5	80.1774	62.1963	16.8695	7.58108	15.2144	36.7009	24.4384	16.4238	19.9601	28.3396	20.2315	9.91142	10.3747	33.3801	14.6287	16.4741	6.19119
CKS2	0	0.470527	3.90052	3.84134	7.49731	6.39626	10.5331	1.68404	210.917	191.78	284.258	278.725	135.482	7.94968	1.38832	5.96495	7.90678	5.73294	16.0346	1.15626	18.6176	4.31974	14.2118	8.55606	32.9908	0.48377	12.0314	5.8579
CLCN4	1.58053	0.532559	0	0.610732	0.468731	2.02949	0.795909	0.253466	0.716587	0.00386153	0.858502	1.90487	0.0660988	0	0	0	0	0	0.0268152	0	0	0	0.0261922	0	0	0	0.156817	0
CLDN12	1.64476	0.885747	1.53769	2.37525	2.74655	1.0599	0.882671	0.83674	1.56999	1.13526	1.50848	1.25364	0.588741	4.51758	0.84599	2.92127	1.70096	2.69263	0.668094	2.27634	4.82114	3.53036	3.58913	2.19369	3.29571	1.63042	1.20235	1.40786
CLDN6	0	0	0	0	0	0	0	0	16.1883	8.36107	23.1326	8.99296	11.6591	0	0	0	0	0	0	0	0	0	0	0	0	0	0	0
CLDN7	0	0.450758	0	0.00617027	0.0438552	0.0197154	0	0.160049	7.5941	9.40706	13.3382	18.4886	12.2542	0	0	0.0332582	0	0	0	0	0	0.0579674	0	0	0	0	0.0235764	0
CLDND1	3.97342	5.03352	5.64722	5.84434	3.72529	5.53511	3.37646	5.11293	5.70662	2.5912	5.84949	4.01341	1.9422	2.12336	1.56991	2.80523	1.09586	3.62326	2.31822	1.569	3.64029	3.69603	3.28871	3.49526	3.26247	1.64301	1.42565	1.12601
CLEC11A	9.28039	9.15657	15.9975	6.36433	10.7206	8.51079	10.3957	6.72558	0	0.950118	0	0	0	6.312	4.83888	11.1806	7.85661	9.99089	7.24466	9.3699	10.4835	8.19234	11.7517	9.10251	11.4987	8.37804	4.16106	6.14839
CLEC2B	1.34818	0.00943514	0.0202279	1.09846	0.520404	0.831956	0	0.0844223	0	0	0	0	0	3.09508	0.974366	2.767	0.458958	5.17315	2.94736	2.4345	6.65647	3.43935	2.18097	2.75308	3.25479	4.07431	0.261156	2.80313
CLEC4G	0	0	0	0	0	0	0	0	1.1406	1.34771	3.67228	0.0151494	2.85857	0	0	0	0	0	0	0	0	0	0	0	0	0	0	0
CLIC4	79.0507	70.2238	73.1376	56.0158	33.0086	67.3249	46.5986	82.8833	46.2667	24.0189	25.1498	43.5406	23.5875	89.8852	40.9461	89.0111	95.7719	75.2949	85.4277	88.2388	85.0352	105.108	88.8962	93.4746	103.516	75.6316	60.5834	55.9535
CLIP1	1.72036	2.07305	1.68014	2.10209	2.46176	3.15473	2.00268	1.78242	0.52084	1.04592	0.133094	0.840164	0.500577	2.13615	0.952704	2.06655	1.85864	1.98039	1.0361	1.10546	3.56066	2.81065	1.27515	1.81905	3.29689	1.27164	1.09786	0.975542
CLIP2	0.318159	0.443164	0.622799	0.421298	0.620167	0.548074	0.310867	0.374672	0.601849	0	0.00979196	0.682543	0	1.48974	0.476188	1.04694	0.709825	0.733408	0.924892	0.270113	1.43607	1.18721	1.98425	1.18421	1.14503	1.21085	0.938264	0.444302
CLIP3	9.84535	9.14691	8.31975	11.7132	7.30044	6.59599	6.75456	6.90428	4.75756	3.59706	2.23906	3.12641	9.15365	5.18267	4.38315	9.13236	7.14834	5.86744	3.19897	1.95156	5.4243	3.94659	6.32741	9.55707	8.41159	6.6559	4.59159	3.34668
CLIP4	11.0127	4.22611	2.07231	8.79728	7.4943	11.1496	6.13107	4.58593	0	0	0	0	0	0.601637	3.31634	5.7945	3.83711	7.06638	2.76628	4.47447	3.0963	5.4993	6.60953	3.16554	2.61007	4.56463	1.61182	1.90814
CLK1	7.62197	2.3724	0.137105	3.6186	1.56769	1.70535	4.1563	2.45499	4.26969	13.937	3.91332	4.13982	13.5022	1.92513	0.867381	3.42249	10.9564	6.99387	4.21807	2.25084	5.81008	5.49797	1.35428	6.71304	3.83595	9.1363	1.18552	1.96126
CLK2	11.7184	3.97714	5.64256	4.39979	1.65432	4.36378	3.82304	3.38147	11.6037	13.0018	16.648	11.6637	35.4198	1.64101	4.64614	18.2968	6.24714	6.33131	6.89926	1.59204	7.15421	5.32094	5.90699	10.388	2.72547	2.99512	3.9612	3.43707
CLK3	4.69537	4.22509	1.55204	2.84774	4.54038	2.33312	2.34996	2.95467	2.35906	3.09328	0.451436	0.00895224	4.77129	4.25153	4.59058	5.48145	6.47761	4.17816	3.44646	4.27582	4.76461	2.64066	3.3664	7.57299	8.08577	4.92946	1.68518	2.12023
CLMN	0.207286	0.0678664	0.155198	0.10925	1.25698	0.972436	0.764792	0.31037	0	0.00205585	0.00282137	0.366749	0	0	0.0444986	0.00382381	0.100038	0.0137816	0.157038	0	0	0.0244337	0.0139445	0.200897	0	0.0368265	0.0119269	0.0128018
CLMP	24.3167	18.4173	12.3595	19.256	11.6498	15.3919	13.077	19.5604	0.970019	1.55478	0.246199	7.11184	2.08133	16.5463	7.22682	14.3357	21.0156	27.5933	18.2022	13.8524	16.9891	12.5559	17.644	16.8815	10.8268	4.56666	14.4551	7.44742
CLN5	8.7941	8.44004	10.4901	8.43347	8.37522	14.1168	9.17696	7.37369	2.13811	2.34036	0.462502	6.88335	2.00303	16.3143	3.44468	8.47964	17.6442	10.9194	9.16609	2.22762	12.6892	9.34589	8.82611	14.8546	7.16484	5.80745	4.21806	4.95497
CLN8	0.832214	1.20163	0.695795	1.26527	2.13691	1.30079	0.606566	0.959981	3.47792	3.78793	2.56408	5.80795	4.64388	0.32717	0.435274	1.40772	0.51003	0.465696	0.939436	0.751401	0.420511	0.0869102	0.297602	0.221182	0.631891	0.692875	0.424235	0.227678
CLP1	1.12145	2.46678	0.901048	1.44506	0.404032	0.968872	1.12947	1.72053	5.42301	8.14819	6.07419	12.663	9.76839	2.00391	0.729462	3.60312	2.8911	2.46	1.7162	1.70109	3.62988	2.18071	3.25106	2.19553	0	1.24975	1.04999	0.27981
CLPP	33.0105	39.4933	36.6758	31.1771	52.932	25.8712	38.4668	33.4837	14.806	13.3679	54.5367	28.1908	9.78441	48.3133	24.2767	58.3264	39.746	33.8911	36.3727	58.6246	46.1158	38.1631	65.4941	31.6856	56.9278	40.2142	36.5305	27.3692
CLPTM1	0.446767	1.12598	2.18027	0.886974	0.927395	1.17321	1.24794	0.734385	1.91469	1.83558	3.42114	1.88201	2.10066	3.34119	1.87303	5.25882	3.23253	3.72664	3.44766	2.19339	4.07858	5.90065	3.7707	3.25393	4.22972	2.19535	2.5828	1.71996
CLPX	7.1234	6.80492	5.33059	10.1075	5.81443	6.80627	6.61381	3.95187	20.5596	27.104	20.9163	15.5657	25.3061	6.74144	3.25791	4.63135	2.09779	11.8837	5.49702	8.44154	11.7695	8.48059	3.85682	3.63171	2.89027	5.01399	2.82445	3.81847
CLSPN	0.0171579	0.0103159	0.0122867	0.018781	0	0.0189504	0.0157096	0	3.02927	2.86402	5.04547	1.46638	3.5384	0.0013574	0.00845492	0.0125933	0.0101374	0	0	0	0.128357	0.00928498	0.0317941	0.0654365	0.0385757	0.033881	0.025683	0
CLSTN1	3.81366	3.55289	4.37168	2.47281	4.35905	2.05718	2.95258	2.94121	1.96786	1.82527	1.956	1.02497	1.94136	1.59671	1.93156	4.31488	3.17825	1.95163	3.9203	2.56024	3.20274	4.39282	5.2201	3.48716	1.64068	3.74006	2.69852	2.23852
CLSTN2	3.56974	0.287526	0.00422208	0.0407601	0.989663	0.173651	0.539827	0.775329	0	0	0	0	0	0.00466442	0	0	0	0	0	0	0	0	0	0	0	0.00506198	0.0103829	0
CLTA	6.5238	7.2509	13.1894	6.43103	9.22912	5.0872	6.21114	6.21336	12.7033	16.1112	9.92826	19.4666	11.6416	8.29956	8.08458	7.76379	14.5277	13.2009	6.28298	6.04449	12.1485	6.82248	14.3884	18.8046	21.1649	15.1895	13.3101	8.2144
CLTB	5.28595	2.14907	3.3774	1.72761	2.65137	4.09472	4.38273	1.85139	0.0831877	1.80773	2.48965	0.88502	0.285294	0.885473	0.520322	0.393462	0.977386	1.67593	0.667724	0.970705	5.42411	2.28561	0.478288	2.71449	0.949592	0.441188	0.477265	0.798348
CLTC	23.0517	17.9148	19.0546	18.8742	23.2387	22.7389	20.6993	18.379	17.2358	21.2234	24.9814	26.5352	22.6563	41.7726	18.4929	31.2268	17.3437	29.3848	28.2107	26.0867	35.1814	31.2983	26.1453	23.527	31.1876	24.3235	21.5023	17.8735
CLU	0.477738	0.984734	1.4745	0.748303	0.77127	0.511053	0.832182	0.513649	3.23397	4.87282	3.96526	5.49525	4.44609	0.0627536	0.342018	0.606457	1.38646	0.544758	1.37942	2.4904	0.828292	0.572336	1.28613	0.420163	3.21382	1.97212	0.381232	2.79253
CMBL	10.1579	7.06053	8.64317	3.43371	6.08576	6.86046	4.23284	5.27169	1.37843	0.764276	4.50654	3.617	3.47014	2.98785	2.24308	2.82699	3.19371	2.3446	4.45271	1.7514	3.99059	4.04135	1.88907	2.50156	1.39919	2.11892	1.74099	2.46023
CMPK1	26.8956	23.7794	27.6766	25.7491	22.071	30.9954	17.1375	17.5576	0.702572	2.28948	0.472244	1.35941	0.793218	30.2414	9.50897	20.2649	18.8135	17.9621	22.0796	19.7017	21.4653	20.9122	16.6807	22.0974	24.6092	14.6683	7.93209	12.3138
CMTM6	32.4177	19.2745	25.2723	22.9723	16.4195	15.0487	13.4277	18.6058	53.0542	35.8216	31.58	37.0613	39.2028	6.16312	5.05667	9.85401	13.1616	7.4128	9.89599	7.07524	16.2811	16.0115	10.1943	11.4871	7.30589	6.13776	5.17283	6.35239
CMTM8	1.87868	0	0	0.311811	1.0072	2.44547	0.112626	0.147054	0.029073	0.0224035	0	3.89235	2.9145	0	0	0.0138899	0	0.300367	0	0.12116	0	0	0	0	0	0	0	0
CN5H6.4	0	0	0	0.010924	0	0	0	0	3.96622	0.0172675	0	0	0	0	0	0	0	0	0	0	0	0	0	0	0	0	0	0
CNBP	13.1917	6.78328	5.84742	8.16135	5.0463	8.12214	8.76394	6.15112	11.3906	13.4035	10.6923	15.5905	19.2934	14.8996	8.98466	14.7332	13.102	13.0333	9.46877	11.6992	11.7925	11.8847	9.53009	9.04713	12.6642	12.7956	11.2643	6.60219
CNDP2	1.6947	1.26644	0.374356	0.982943	0.0940762	0.782538	1.5385	1.57957	4.32786	5.1948	5.20507	5.01518	3.70728	6.31728	1.44373	1.63631	3.16507	1.8236	2.56113	2.22093	3.84636	1.772	4.04517	1.38758	2.0181	0.986431	2.14472	1.7754
CNIH	84.6071	72.2668	95.1812	79.1374	64.5937	73.6504	63.4321	60.8169	54.5967	65.7789	56.9035	36.4036	37.206	62.5544	53.9251	103.32	82.8216	97.9209	77.8995	78.101	103.278	89.2117	102.952	114.859	93.1153	58.8031	51.4373	39.8021
CNN3	70.5227	23.5753	50.7124	51.0401	23.3289	32.5194	23.2163	21.0694	57.7239	7.59973	27.9108	41.3304	24.9749	18.3628	4.46253	12.5856	20.579	6.63393	4.05277	4.87164	10.4226	15.682	3.01197	3.77846	16.6015	4.37793	4.02373	1.9751
CNOT1	3.58715	3.12078	2.13071	4.57422	4.27977	3.76974	2.86354	2.6121	12.1992	8.32772	14.0495	11.3054	13.8274	7.59721	3.17732	7.59042	7.39774	4.68154	5.06629	5.54919	6.45022	6.29457	6.82748	4.82011	6.10448	3.68183	3.03668	2.67239
CNOT10	0.162694	0.0140651	0.0376926	0.142522	0.0107747	1.06581	0.614459	0.0471937	3.87208	4.18694	4.39748	0.46844	3.5937	0.768289	0.233438	0.0460627	1.29061	0.610513	0.432711	1.97012	0.472523	0.242114	0.666499	1.08178	0.28106	0.112977	0.222464	0.0746192
CNOT2	2.95302	3.01659	3.77383	2.48696	0.944907	2.57275	2.68063	2.61866	6.38686	9.33545	8.79212	5.90189	11.2128	2.20464	0.547603	2.60497	2.51897	2.25693	2.41903	1.9997	2.71783	1.74627	4.25044	1.03237	2.4504	2.69345	1.65401	0.702867
CNOT6	2.27948	4.16583	0.387147	1.10354	1.56462	1.95606	1.15215	4.26231	5.9593	8.67934	8.95234	8.32184	4.83841	2.0353	0.413393	0.668362	0.536961	1.59326	1.97465	1.74442	3.13793	1.16016	0.690903	1.38247	3.56266	2.54488	0.24212	0.581427
CNOT6L	2.42808	1.21574	2.07904	1.61414	1.60804	1.87985	1.25868	1.3304	0.100568	1.01343	1.35806	2.1223	0.0255105	2.3849	0.709684	2.63153	0.986278	0.979077	2.31822	1.40243	3.06078	2.01924	2.24414	1.35927	2.55724	1.75635	0.925133	0.872352
CNOT7	11.0533	10.1551	3.98946	3.02159	6.34417	6.12079	6.14629	8.21263	42.6156	43.4715	42.7309	42.8857	42.8338	2.76458	2.31865	7.7643	9.00738	7.46826	5.87167	9.20745	8.75314	8.28391	9.22289	4.99804	8.11049	3.22643	3.33656	2.06341
CNPPD1	3.26777	3.96814	2.98152	3.02229	2.04548	2.09488	2.66848	3.73306	0.410022	3.05849	2.20274	1.1175	1.01678	1.076	1.64135	3.71411	2.78795	5.84585	7.37213	4.23769	3.68578	0.901243	1.80021	6.17514	6.39659	8.78166	7.30765	2.75447
CNPY2	30.4303	27.7595	18.3765	20.9276	23.0573	18.2552	23.4846	21.2962	42.1321	48.1539	40.8227	30.3359	31.9477	15.1973	9.04976	20.7028	15.6611	13.9017	21.4462	29.4248	13.006	13.0522	16.0323	10.9989	14.7955	8.13591	14.0468	4.72102
CNTN3	0.366563	2.20879	1.34885	0.985601	0	0.0848272	0.553774	0.895211	0	0	0	0	0	1.70435	2.12888	3.34975	5.37729	4.46583	4.55327	1.36169	2.801	4.02114	5.26581	4.93069	1.3922	4.39653	1.99328	2.0905
COBL	0	0	0	0.0031229	0	0	0.223342	0	11.3128	1.93505	2.13395	3.3846	1.86739	0.00428845	0	0	0	0	0	0	0	0	0	0	0	0	0	0
COG3	1.35505	2.9454	1.62799	6.42233	1.20509	2.49016	2.98178	2.09638	0.458866	0.38782	0.391344	0.0884705	0.946948	8.95312	2.68496	5.01398	8.86218	6.11712	5.30698	5.02752	12.3455	6.81217	6.76972	8.4925	4.47061	5.80175	3.49619	1.7757
COG5	4.25307	3.05476	2.31708	2.45343	4.13442	3.30404	2.49597	2.84459	1.73586	1.66694	2.20568	3.24484	1.99179	8.13309	2.07733	5.04788	3.22685	4.35772	4.13497	3.68165	4.82859	5.34321	3.93474	4.62871	2.69592	2.65995	2.0572	1.94255
COG6	0.878506	1.80021	2.68419	2.76245	0.892746	2.26476	1.74435	1.79736	2.31923	1.31687	0.831897	2.81126	0.372111	7.01857	3.39328	3.26968	3.64135	3.50308	5.41418	3.8096	7.78734	7.90003	5.62867	5.40806	5.62514	2.15989	3.39949	2.8245
COG7	3.71528	1.52547	3.62135	0.82433	1.7253	1.51541	2.42277	1.52311	4.36629	3.68593	5.94028	5.35781	7.1037	7.20291	1.30394	6.38538	5.81939	4.54692	4.40024	5.16447	2.96934	4.93228	2.48196	5.06665	2.20342	3.23948	5.16902	1.33379
COIL	4.67096	0.898268	1.41694	0.598309	0.0895119	5.87607	2.15198	1.17621	9.4566	4.77849	6.40754	8.84879	4.94177	2.16215	3.23221	2.57377	3.61704	1.66839	4.77002	5.007	1.63564	2.30719	1.68812	2.4089	4.48555	1.02304	0.721931	0.929865
COL12A1	112.346	46.4519	58.8024	48.4586	35.1441	51.0615	54.3743	29.0633	0	0	0.00182917	0.132325	0	6.46122	7.47929	17.1412	19.7816	14.3406	14.4851	5.91799	15.7234	19.5241	8.69705	11.5424	5.58593	10.8961	6.6448	9.75218
COL13A1	0.00727719	0.778607	0.291201	0.0710196	0.183524	0.176824	0.373788	0.784711	0	0	0	0	0	0.173521	0.149895	0.499855	0.42566	0.244333	1.00229	0.331153	0.982102	0.511157	1.27567	0.237448	0.539919	0.21855	0.332684	0.18157
COL16A1	13.7397	3.50209	4.25238	6.65204	5.95121	4.74437	6.48948	3.01955	0	0	0	0	0.0562456	1.08884	1.06685	2.31661	4.78156	2.58034	2.34698	1.39625	0.925499	2.25948	4.48939	1.72563	1.39072	1.30113	2.85944	0.993836
COL1A1	210.16	284.977	739.703	352.553	486.5	217.591	388.89	208.832	4.46498	7.10694	0.443054	1.99636	4.67075	25.1461	54.0364	156.984	21.52	51.8517	86.7266	740.837	30.8084	101.18	209.08	67.7265	196.481	115.628	274.651	90.6854
COL1A2	958.409	1067.52	2441.22	1627.06	1845.51	1500.29	1809.06	857.879	2.96086	3.14874	1.95452	4.92202	3.93869	327.04	703.013	853.241	345.364	432.223	785.946	2590.14	262.688	764.632	478.176	361.457	731.882	511.388	1387.13	534.945
COL3A1	661.759	556.97	852.614	725.578	480.621	508.022	639.466	387.51	0	0	0	0	0	0.186654	15.0624	64.0042	20.9561	27.1094	90.4804	620.326	8.23674	60.6604	78.1769	31.682	311.256	47.2238	179.887	22.7739
COL4A1	13.1478	11.8517	7.21049	7.81658	6.20603	8.11166	5.76955	8.87657	0.827992	1.68942	0.919683	3.5233	1.1059	0.345133	0.347434	1.33602	0.247339	0.48421	1.53264	5.23019	2.25815	1.45463	1.1704	0.802949	0.396293	0.783143	1.0709	0.699667
COL4A2	40.0762	40.53	27.6585	21.4756	24.2158	17.4276	19.7774	32.7183	4.06794	2.64925	3.00392	3.45389	2.87991	2.26518	4.86916	9.28675	5.91956	5.19035	5.98697	17.4057	8.83603	7.83425	7.6363	7.12794	5.26976	4.72708	3.68657	4.89954
COL4A3BP	0.355228	0.640723	0.114469	0.659989	0.450836	0.908913	0.748058	0.849328	2.92801	3.5082	5.28287	6.62379	1.66116	0.642151	0.472625	1.04089	2.03583	0.661397	1.25795	0.673538	0.837091	0.826594	0.340094	0.376323	0.41929	0.407148	0.243968	0.261865
COL5A1	10.333	12.937	21.9826	17.6498	22.6244	14.4551	18.9584	11.0719	0.189467	0	0	0	0	2.65285	2.01716	7.32824	5.53246	6.64292	10.1171	26.2079	1.40356	7.21783	7.75392	6.66388	5.56034	4.28472	8.17287	3.96546
COL5A2	50.7261	69.0324	109.765	56.3929	62.6792	58.3373	56.8539	45.9055	0	0.0869955	1.50534	0.357912	1.04239	8.39892	7.63438	24.4424	21.976	24.1132	21.2227	30.9494	12.8796	38.7502	15.7525	19.9417	26.8944	17.8052	20.5317	17.8532
COL6A1	177.374	173.441	191.852	305.725	266.672	158.241	188.536	128.765	0.475007	0.192326	2.84373	2.55997	1.66728	132.012	80.3367	92.9376	114.316	131.547	137.389	69.3186	134.729	123.58	111.01	181.272	147.388	132.688	259.673	107.167
COL6A3	14.5133	11.8426	7.94719	19.8145	11.3252	10.4086	18.5379	11.2242	0	0	0	0	0	2.91671	3.68125	5.77164	4.3607	2.50441	7.53585	3.352	4.1681	10.5633	3.649	4.73854	3.48741	4.42391	6.92395	3.6956
COL9A1	0	0	0.00301701	0	0.0172486	0	0	0	0.154344	2.05261	1.1215	1.41648	2.52842	0.00333309	0	0.00475737	0	0.0257194	0	0	0.0315181	0	0	0	0	0	0.0037097	0
COLEC12	7.73999	1.07372	2.88729	3.01598	2.82009	3.82089	5.84438	0.43919	0.0108537	0.00836377	0	0	0	6.55396	9.05167	16.1941	17.9615	13.2319	10.3963	6.4682	8.51982	11.5805	16.7921	16.2294	10.6344	10.2824	5.28889	13.8015
COMMD3	46.6989	47.4313	45.7526	30.2318	32.8153	35.4289	33.9146	30.4427	7.39718	0.104504	6.83288	9.45309	5.85857	11.6347	15.9651	18.732	33.2191	17.6258	30.2178	18.4967	28.2245	29.6195	26.8547	21.898	27.2554	31.1132	28.5108	16.548
COMMD4	13.9182	15.1128	2.07236	14.2342	13.7589	16.2679	11.9663	8.92814	49.9016	66.5644	46.5503	45.5846	33.7116	8.22244	7.36034	36.7188	13.3295	23.3653	23.22	13.7926	16.2954	21.3861	16.5299	12.9226	0.174904	4.75549	10.0008	6.35245
COMMD6	15.6236	12.8023	12.3068	13.6654	14.2241	12.6667	16.486	10.3585	9.34048	13.872	7.08882	3.77355	2.02926	11.3357	9.20604	20.3748	16.0326	13.3657	23.3073	12.7395	10.6243	13.2663	17.231	12.6451	17.2477	13.6228	11.9987	9.53928
COMP	145.521	73.6843	2.24448	42.4575	18.5991	19.7939	17.8419	35.435	1.58146	0	0	0.132663	0	0.0185741	0.0578465	0	0.0693577	5.08797	7.27492	24.3972	0	0.825832	0	0.596935	0.0659815	4.42448	0.206726	0.532537
COMT	9.17037	1.53744	3.26128	1.68067	2.01712	2.47026	2.50782	3.27443	0.0153221	0.00295084	0	0	0.121264	1.11294	0.782676	1.45858	0.51709	0.930022	2.37776	0.830111	1.07908	1.15771	1.36147	1.03018	0.929183	0.450838	1.04461	0.533045
COPA	9.51793	8.26813	6.83731	7.86226	9.26686	7.1522	9.08008	6.63556	7.54025	8.60442	6.49443	9.1645	8.42986	10.1662	6.86302	13.7643	11.8993	10.989	11.7376	11.5362	14.4761	11.6979	10.3169	9.88305	11.0338	10.2807	9.65808	8.09977
COPB1	12.0547	3.42444	9.75208	9.5269	5.17788	9.97177	6.13576	4.88377	8.2302	4.66299	3.86755	2.93289	6.42901	8.13071	3.68147	6.82623	6.56321	4.09949	8.19246	8.40597	7.10656	11.205	6.15282	9.72277	7.76931	5.48687	4.02577	3.60178
COPB2	15.0343	14.4771	17.8813	12.8414	10.9738	18.2956	16.0418	16.4028	9.02413	14.6373	8.62198	9.46937	15.968	24.9895	19.1063	29.6992	26.1618	17.6687	23.1952	26.8723	33.2956	26.8187	32.3259	20.75	23.7884	24.4352	25.3807	23.3028
COPE	2.48729	6.15471	3.3654	3.45806	3.84806	3.76876	2.00235	3.33759	9.63383	6.3814	7.28054	14.5265	3.9312	16.8451	11.5104	21.395	13.8834	13.3504	13.0646	16.6369	17.1959	17.0218	22.418	14.0784	23.5905	13.4309	17.0848	8.07405
COPG1	6.15452	2.83991	3.6477	4.81727	1.38007	4.17126	2.40053	4.47762	4.30448	3.77747	3.72128	2.05025	0.977928	6.9708	3.6452	6.98369	8.82414	5.48751	1.53955	4.10424	1.85631	6.9927	6.41995	7.41999	3.73677	3.83471	3.68544	0.637173
COPS3	9.84386	10.5996	7.21063	12.0437	6.182	8.64124	11.0675	8.65174	27.3306	18.5315	32.7066	37.246	42.8556	11.5189	7.44091	8.45024	9.70745	17.2897	12.4184	18.6493	18.3785	18.1635	11.3084	23.3073	13.1048	14.1262	12.2486	7.80841
COPS4	18.443	16.8747	3.36069	14.9225	10.6517	13.8829	17.4138	18.1108	22.3202	14.2757	31.7331	25.355	21.0736	32.2817	8.43897	23.7167	33.8574	34.781	21.7634	35.7639	50.815	22.5449	30.1067	26.6555	35.6337	18.4779	15.0936	11.2052
COPS7A	2.34503	6.59941	5.4179	4.87573	3.32037	3.05498	3.40345	6.23932	1.74381	1.2788	1.36081	2.2118	1.86706	4.03391	2.09078	4.24405	2.04096	3.50695	2.18445	4.12365	1.98029	3.04784	5.28785	2.68896	1.11854	2.78847	2.8168	1.61817
COPZ1	62.4319	69.9109	57.1535	57.6939	41.9313	42.176	61.4055	56.5044	37.6374	35.9949	33.9813	65.4395	29.3995	62.9494	40.6752	70.7959	65.4441	72.9906	72.1562	67.1799	79.8556	78.0877	59.0453	52.9172	64.1347	74.8543	53.0807	43.4514
COPZ2	24.8633	14.2885	17.2339	27.1602	15.1381	14.1998	20.4298	11.051	0	0	0	0	0	16.316	10.367	20.9124	11.2058	30.356	20.5606	23.2338	14.7847	12.0748	21.658	19.9912	18.2749	18.3907	12.7705	8.31475
COQ10B	18.2138	7.55905	21.4893	15.7509	11.1037	10.8977	11.6819	8.01866	17.5936	7.47588	13.3211	4.69643	21.6158	22.2757	5.74832	23.5371	17.3598	22.1646	20.2861	6.4631	17.5625	20.2794	14.3207	13.4702	15.0804	12.7443	14.6239	10.3358
COQ3	0	1.58087	2.08566	0.0524352	0.093156	0.670168	1.66668	0.27202	18.0967	22.13	29.4034	7.61795	5.74593	0	0	1.29752	2.0838	1.38905	0.575564	3.92215	3.31935	2.95522	3.65423	3.0855	0	4.53226	4.16734	0.645146
CORO1C	11.9273	6.80801	8.02757	5.31878	8.09721	8.42094	10.2293	9.61112	2.12317	4.42711	7.57561	3.88163	5.40109	4.50896	4.68707	4.70104	3.54581	8.20278	5.25108	7.06372	3.86841	8.74211	2.33141	4.09457	3.56415	6.11171	4.44013	2.31157
COTL1	106.347	55.4633	73.8313	107.773	105.509	79.1441	92.204	64.4844	71.4043	70.909	48.548	73.5466	44.4499	64.6469	66.7619	99.5017	106.559	103.696	80.4885	136.476	114.45	102.591	71.6042	143.829	124.288	98.8502	89.1574	77.2736
COX14	64.787	82.8982	36.8002	76.898	74.5093	55.1892	42.3161	48.3809	27.8462	18.536	20.6497	17.1846	34.0429	69.6413	34.457	85.2036	37.0691	70.1689	81.4706	79.4881	46.9359	51.8352	72.4778	40.1843	66.7605	28.4544	36.3932	24.1711
COX4I1	575.27	489.75	323.517	395.869	419.313	344.404	374.846	386.91	240.13	258.653	207.19	234.641	161.721	355.561	189.866	373.401	325.683	365.504	331.35	335.47	257.666	248.959	304.016	360.74	358.915	328.073	317.146	185.21
COX5A	37.6686	38.1824	92.2591	34.955	35.3987	17.2254	25.7032	29.9806	82.7159	91.5208	76.4824	85.0236	100.588	50.9034	43.5295	42.7517	129.594	131.158	28.4039	30.6005	113.686	34.6369	84.619	121.656	156.948	114.276	74.9463	46.4834
COX6A1	226.448	218.946	225.077	233.23	183.562	149.692	165.866	200.327	202.546	204.518	265.076	164.28	143.311	324.338	208.792	323.575	213.176	336.377	287.034	231.472	255.048	226.839	290.623	284.889	207.608	210.057	249.857	166.646
COX6B1	214.971	205.976	161.299	206.833	140.612	117.465	122.168	138.225	113.116	109.558	107.002	47.3461	33.765	167.353	113.231	196.116	148.735	181.969	197.447	135.511	103.651	151.805	165.136	173.657	142.591	210.015	237.036	102.636
COX7A1	21.8748	10.9771	11.4152	19.3029	10.6708	9.03948	6.74422	8.80584	0	0	0	0	0.294409	0	3.53669	6.99525	4.91002	0.922387	3.82198	0	2.96717	4.70156	3.03321	1.28056	1.69855	1.94587	3.25955	2.14203
COX7A2	35.5193	47.92	38.7595	54.546	39.1999	31.6091	45.8259	42.688	43.507	42.4258	25.4896	9.83692	15.1101	53.4158	44.1603	52.7968	41.026	66.7837	103.458	40.3353	54.684	53.2064	74.2941	42.083	44.4773	54.5205	58.4755	40.6093
COX7A2L	202.503	127.68	149.503	144.361	91.0792	122.332	149.751	115.989	56.7329	44.9416	51.795	106.179	36.9333	252.084	132.545	222.95	211.513	182.655	154.571	107.273	143.233	162.477	161.833	176.172	140.147	109.765	179.801	111.794
COX7B	101.399	144.596	85.5678	111.206	82.9548	52.288	98.8288	81.8759	99.8083	81.5681	41.4155	33.2601	23.8114	120.401	68.7425	105.704	89.1351	129.474	111.768	81.4485	77.68	80.9567	70.5711	50.0198	73.7974	94.081	78.5904	61.5663
COX7C	423.885	379.379	324.579	368.118	357.581	241.363	321.821	255.754	332.046	303.403	167.576	79.4242	76.7274	354.669	234.192	321.749	289.988	375.606	318.426	271.673	216.126	244.554	267.344	277.512	275.475	473.182	375.748	356.523
COX8A	206.655	211.517	156.726	168.083	140.155	114.54	130.213	179.518	253.941	138.092	169.716	82.2844	68.7621	209.572	163.102	252.294	180.128	256.121	308.395	196.839	204.926	224.583	261.253	215.078	172.955	198.188	171.863	163.545
CPA4	0.0236381	0.0173702	1.4598	0.0329555	0	0	0.047614	0.0310845	0	0	0	0	0	0.271533	0.153756	0.895504	0.0921763	2.88889	0.0986567	0.845168	0.0194518	0.0562836	1.25273	0.0661103	0.672285	0.500055	0.141948	0.32438
CPD	4.89813	4.913	6.04616	4.62561	3.11356	4.8588	3.03601	3.74713	1.4212	1.98303	3.31313	3.08547	1.7152	7.82682	2.90215	7.39909	7.23713	6.19353	6.49928	4.73663	7.50353	8.16856	8.68176	6.59222	7.826	2.97151	1.81137	2.88129
CPM	3.26469	2.74009	3.51455	1.24963	3.46596	2.59112	2.89189	2.06898	0	0	0	0.00611201	0	2.22264	0.149245	0.363164	1.73405	0.598687	0.36481	0.0710279	1.32168	0.913142	1.22935	0.61115	0.753891	0.548535	0.504149	0.179922
CPNE1	3.00243	4.66841	3.44463	2.52044	2.73563	3.3407	4.05452	3.43869	0.997581	2.63788	2.62327	2.64466	3.48173	8.21562	2.80562	4.97278	5.33207	3.68084	5.30061	4.78042	5.7752	3.64807	7.09458	7.17935	3.30018	5.61458	5.05053	4.59622
CPNE3	16.0802	6.10784	14.3362	7.89245	6.61409	13.5078	8.6692	6.36708	5.07712	10.778	7.92811	19.0097	3.24702	15.7398	6.12384	10.0467	19.475	9.89839	14.6321	9.55931	12.263	10.9842	10.9658	12.9396	17.895	8.45432	7.35746	7.65105
CPQ	50.9408	16.5412	19.1989	36.6725	49.5982	30.0138	27.383	18.512	0	0	0	0	0	8.47935	10.623	22.8082	16.8182	15.1063	22.7527	17.2711	28.1657	12.0767	7.31426	12.5448	16.7248	12.1738	10.5602	9.46965
CPSF2	3.38958	4.75033	3.75506	4.5478	3.8336	7.3962	4.28675	6.07205	16.3169	14.1034	29.5325	25.4212	19.0724	4.56154	2.82449	1.90964	2.48124	9.76962	6.065	6.03699	13.4158	4.36092	3.7157	2.982	8.86765	4.02456	2.75833	3.60428
CPSF3	5.20696	11.5674	7.25368	5.80507	3.74534	4.5883	6.91938	9.66855	32.0255	21.3464	32.4927	24.2357	38.7506	4.18514	4.2467	9.47672	4.38676	9.63151	6.12047	4.30953	3.12434	7.60529	11.5471	3.0339	4.32227	2.73193	5.67364	3.90951
CPSF6	2.8754	2.50823	4.81658	3.97772	3.22392	2.94719	2.96765	1.79438	18.4627	17.1749	17.3664	12.9432	19.8908	8.90082	2.33684	4.21263	3.45734	5.65707	5.64002	5.89229	4.49151	3.31966	1.693	2.24921	4.91523	2.78651	1.97287	2.73847
CPVL	0	0	0.00594012	0	0	0	0	0	9.96934	8.64169	7.27741	11.1672	10.383	0	0	0	0	0	0	0	0	0	0	0	0	0	0	0
CPXM2	0	0	0.326563	1.74999	1.45563	1.53663	1.52153	0	0	0.253393	0	0	0	0.00611485	1.14264	0.0043639	2.3062	0.802134	2.44391	0	2.05271	0.920201	5.72908	1.99796	0	0.0663603	0.605714	0.219149
CRABP1	0	0	0	0	0	0	0	0	121.609	93.0325	79.8194	145.948	87.2949	0	0	0	0	0	0	0	0	0	0	0	0	0	0	0
CREB1	0.90371	0.706449	1.53039	0.902375	0.833277	1.11314	0.985791	0.85515	2.87413	1.7635	3.87261	1.70428	3.60488	0.443393	0.297982	0.567908	0.579491	1.06243	0.708834	0.508458	0.0441343	0.662455	0.564827	0.931239	0.779256	0.730639	0.109087	0.401448
CREB3L1	6.1916	12.4904	17.6489	9.6851	9.04443	8.01424	6.16679	9.79109	1.60461	0.451424	0.161613	1.81156	5.96336	7.79236	15.8249	33.5185	12.9252	12.4994	16.4235	23.8827	14.8338	23.8517	21.8996	19.545	18.8983	10.1033	23.2096	10.9385
CREBBP	0.75103	0.353701	0.463516	0.0932251	0.592757	0.548717	0.51986	0.347873	1.82002	0.701901	1.30209	1.24723	2.80784	0.276253	0.30777	0.900795	0.947696	0.77121	0.72708	0.132824	0.668995	0.553067	0.815401	0.601505	0.861671	0.681247	0.643677	0.354166
CREBL2	17.1959	9.30147	11.1915	7.98159	7.70314	6.814	7.20736	5.60043	1.26151	5.38508	1.82357	3.84046	5.4828	8.25079	5.22249	3.34736	5.73993	5.86027	1.94261	7.29969	9.36475	4.98714	1.47054	6.11819	4.31661	3.15171	1.97455	1.30647
CREG1	38.9862	27.0533	32.8472	63.145	36.313	44.7955	30.9095	23.9599	4.85453	5.78606	6.7859	11.3048	0.376668	8.1416	5.95377	12.8485	14.823	8.67727	26.2471	16.6609	16.8012	19.9225	14.5746	13.3719	10.9456	5.60152	6.82114	4.51381
CRELD1	7.14014	3.73645	7.77841	6.61074	5.24319	3.88549	6.56868	3.52044	1.19114	0.0143983	1.82282	1.22285	0	5.91652	3.75928	7.10123	5.0445	8.08355	10.0484	10.9404	3.26753	6.75936	10.3521	8.59273	5.46547	5.75223	7.15231	4.66222
CRELD2	8.21705	8.33059	7.87973	11.3864	8.71162	3.5641	5.87992	8.0211	8.00827	0.942691	4.61184	2.49139	0.761993	8.81905	0.850188	7.1704	4.13411	11.9952	4.42476	3.5404	5.34206	5.96502	12.6107	5.64579	6.41112	3.7937	4.99634	4.13084
CRIM1	42.6204	32.3679	34.5496	22.7268	18.2088	27.4039	15.2415	46.6391	0.630478	0.719421	0.0769327	0.0507268	0.503775	40.6612	21.4112	29.6582	30.6275	22.4537	40.1284	22.0809	56.3179	61.462	50.9201	40.4984	35.5521	29.6542	17.1915	22.05
CRIP2	15.4704	18.3199	10.1181	7.37005	14.5593	10.2807	5.90023	20.2583	6.17691	2.60816	1.40191	2.79841	4.01804	0.0755282	0	0.0404258	0.35254	0.7285	1.96209	0.940347	0	2.45401	1.76908	1.8205	9.65891	3.21714	1.13483	1.08274
CRIPT	10.7507	14.6572	16.0556	6.44976	7.24996	11.0501	10.0306	9.41894	5.72835	3.71724	3.1321	8.24671	4.53826	7.55101	1.92275	2.65205	4.1674	4.12262	11.7678	4.73019	15.8299	9.9891	5.83989	9.60272	2.36185	5.32131	11.1263	5.02091
CRISPLD1	2.27279	1.84337	0.804681	0.98063	4.54601	4.72449	1.12625	0.715396	4.36094	17.9591	7.61993	6.4716	8.09467	0.00526027	0	0	0	0	0.042047	0.032746	0	0	0.0410701	0	0	0.0114172	0	0.0754088
CRISPLD2	37.9652	13.0441	19.3051	14.4867	21.2111	12.9317	26.475	8.81072	0	0.0171358	0	1.14301	0.567082	0.00992452	1.0509	6.16545	2.42738	0.880679	1.70559	0	0.68039	4.31077	7.01252	8.66493	1.0224	4.09812	0.767684	5.51307
CRK	11.5128	7.07303	5.05131	5.74318	6.22989	6.17598	7.1761	5.86294	29.5955	54.8909	24.2527	30.3534	28.271	7.36819	3.77186	7.10083	5.84938	7.47067	6.86928	5.21433	10.4237	6.64729	6.14346	9.05088	7.1619	4.59229	3.56763	3.92462
CRKL	2.89438	2.1594	5.24886	2.97709	1.68188	1.31344	2.69731	1.874	14.3344	13.8124	12.288	9.10199	17.3405	2.79676	2.63702	2.84434	3.86439	3.03581	2.87132	3.48737	3.417	6.61086	4.87469	2.90904	3.06863	3.47136	1.9181	3.34108
CRLF1	19.1033	26.349	20.4637	69.6489	26.3251	23.3205	30.6786	21.6496	2.14952	3.93762	0.618151	5.18407	2.81046	0.0126229	0.393127	8.62105	1.03698	1.65585	2.72427	14.1443	1.19364	6.13044	4.53353	0.270451	6.27776	12.096	8.44352	3.70959
CRTAP	44.4935	25.0573	25.1059	32.3523	24.2382	25.1423	35.682	24.0061	7.95277	9.76991	11.8988	13.3397	6.55038	16.2631	9.27686	21.7366	20.4815	13.2889	21.3741	16.0919	14.731	18.3143	23.3902	16.3952	16.3709	20.9635	17.5213	13.1049
CRTC3	1.94629	2.33781	0.633977	2.81965	1.15118	1.94742	1.77157	1.94701	0	0	0	0	0	1.07483	1.49536	1.93335	1.97387	3.17812	1.47885	0.82266	0.916396	2.7721	0.533085	2.53645	2.06556	3.40845	1.45611	1.3419
CRYAB	18.3664	25.323	19.7472	83.657	6.65101	14.2623	17.9256	43.8224	0	0	0	0	1.4285	34.9322	162.777	744.825	51.3149	35.3463	121.172	178.48	329.698	154.187	71.7859	24.7125	149.378	70.5614	43.8304	138.42
CRYBA4	0	0	0	0	0	0	0	0	0	0	0	0	5.80905	0.0280785	0	0	0	0	0	0	0	0	0	0	0	0	0	0
CRYGS	0.155388	0	0	0	1.81942	0	1.87798	1.22603	0	0	0	0	0	0	0	0.386014	0.100989	0	0	0	0	0	0	0	0	1.08594	0.0301005	0
CRYL1	9.74521	9.0059	15.7922	24.6253	20.0198	17.0146	15.0998	11.3479	0	0	0	0	0.029892	0.0455132	2.45692	17.8319	3.96555	13.8137	14.1882	11.7108	3.65822	10.1698	6.5147	10.3202	0.970072	12.4962	8.67897	2.28359
CRYZL1	17.9346	11.7622	2.49516	7.77735	1.44719	9.66747	8.16831	12.5769	13.1287	3.12705	10.8969	9.77295	9.39339	1.02539	1.49305	2.03377	2.33715	9.55642	5.00295	3.06727	1.88888	2.45945	5.82244	0.142659	5.20367	3.29501	1.06714	0.381807
CS	15.4401	11.178	20.9031	11.3727	11.5625	17.5192	15.4088	13.644	30.0491	37.4773	25.6618	33.5018	27.6655	4.73646	9.48459	17.9604	10.8291	13.8163	12.7219	13.3851	11.5408	18.2668	6.93008	16.6402	17.4508	11.3598	9.33391	9.76262
CSE1L	7.95919	5.91828	8.35935	6.97643	3.53712	8.0918	5.73313	5.82032	39.9718	43.8054	52.7276	52.365	38.8447	6.05807	5.45006	6.56688	10.4254	14.053	9.05834	9.84044	11.8319	7.26437	11.4728	7.47728	9.71229	5.80606	4.31166	5.80884
CSF1	6.18219	4.20884	3.87083	2.28582	2.59956	6.01981	3.44905	5.62431	0	0	0	0	0.0102567	0.34617	0.583635	2.03767	1.70085	1.78747	1.49795	0.486082	3.01499	1.67355	0.365786	0.850428	0.517777	2.0309	0.955962	0.708934
CSF2RB	1.49574	0	0	0.00342192	0	0.590426	0	0	0	0	0	0	0	0	0	0	0	0	0	0	0	0	0	0	0	0.0101992	0.00523001	0
CSGALNACT2	9.84701	5.30948	0.902442	2.19587	4.43135	5.4935	1.48655	4.43649	0.4751	0.12673	0	0.961102	0.0602578	2.00009	1.33343	1.14365	0.845073	2.45425	1.17339	1.37074	1.96651	2.09193	1.3849	1.17944	2.08589	0.829728	0.374417	0.5261
CSNK1A1	18.3012	12.9873	18.7215	12.9667	12.2886	13.9157	14.2926	13.0687	32.603	35.6356	22.3858	25.1728	27.1561	21.5148	12.5542	16.6644	28.6407	26.015	20.2409	22.7898	27.2197	25.7185	25.3213	26.5775	20.8287	26.0767	17.273	12.8445
CSNK1D	3.50462	3.89	4.46773	3.65643	3.20069	2.01335	2.4154	3.5451	2.19821	3.32824	4.14881	2.73105	2.11313	4.26247	3.22622	4.32481	4.38019	4.44341	3.60439	5.31069	6.23754	6.64825	4.75762	4.81431	4.91378	6.01115	3.52668	2.05283
CSNK1E	6.8669	6.30226	5.686	4.13804	7.11305	3.21772	4.53466	5.38258	14.8356	20.2114	13.4582	9.68267	16.4478	2.6317	2.47972	4.48	4.55364	4.88276	4.1536	3.15655	3.64566	5.10234	2.35573	6.50945	5.12096	6.71249	3.58668	2.43301
CSNK2A1	2.19359	2.27007	2.7529	3.1627	2.60118	2.02374	2.51648	1.87756	12.1483	8.93888	12.4279	8.15846	15.1507	5.50657	1.17848	2.59165	2.67836	3.9222	4.19841	3.23455	4.09889	3.10989	3.02053	4.05368	3.37056	3.01553	2.3792	1.80144
CSPP1	0.654464	0.72546	0.777655	0	1.29881	0.134765	0.418944	0.692878	4.87375	5.63354	2.09674	6.70504	9.0059	0.00965316	0.450953	0.0413339	0	0.0744869	0.0385802	0	0	0.231105	0.0376838	0	0	0.911401	0.408264	0.0345957
CSRP1	42.3968	23.5932	19.1392	16.4422	29.1355	22.2438	24.5656	28.8962	2.96336	0.110983	3.39693	0.344321	1.61188	9.78188	13.9947	21.2116	18.8088	18.8701	16.161	24.5175	17.6266	21.9038	21.7165	25.7907	25.885	22.6833	12.3048	15.3505
CSRP2	15.8863	29.8783	15.3505	5.94472	5.62397	22.9348	17.5501	17.95	63.3492	98.2153	70.0682	42.6469	83.9593	18.1466	33.8464	57.0686	31.6159	26.1329	34.5457	45.6268	40.8676	66.0401	39.2682	52.6612	28.9097	24.356	24.5852	30.9779
CST1	0	0	0	0	0	0	0	0	1.20844	1.13816	0.141996	0.0535014	0.118073	0	0	0	0	0	0	0	0	0	0	0	0	0	0	0
CST3	54.0906	80.1407	93.7257	89.3108	86.8234	46.0801	61.5502	47.2867	0.0877814	0.202932	0	0	0	24.6523	21.4132	55.988	33.0256	51.6941	42.9805	56.7031	46.8173	34.5698	41.2937	38.402	37.3675	46.0451	39.0472	24.852
CSTA	7.34077	7.57992	8.02555	14.2366	1.42494	4.10043	8.6042	6.03329	0	0	0	0	0	0	0	0	0	0	0	0	0	0	0	0.147489	0	0	0.061293	0
CSTF1	0.65513	0.420196	1.19616	0.722339	0.0341078	0.337388	0.400464	0.248991	4.22853	5.6483	1.68149	6.30805	3.48035	1.49944	0	1.50517	1.95661	0.915445	0.342443	2.93362	0.467435	1.35251	0.514594	0.264776	2.1072	0.439891	0.828925	0.685015
CSTF2	0.88263	1.05873	0	0.699168	1.87051	2.26028	0.915083	1.45084	5.58485	3.05548	12.2049	11.1536	2.29236	12.0975	0.351786	5.13492	0.126537	1.91752	2.43779	0.984428	1.60217	0.618114	0.0881907	0.181508	0.321005	2.56197	0.854877	0.728671
CTBP1	4.88136	4.67519	3.17111	2.88484	4.79174	3.62045	3.72861	3.85865	1.36175	3.7799	1.02541	4.6448	2.44512	4.6966	2.79458	7.39154	3.54674	6.00325	7.0199	4.338	5.50628	8.19471	5.73885	3.63032	5.56132	2.93691	4.01604	3.14744
CTBP2	1.40283	1.79862	1.23272	3.13502	1.86585	3.22808	2.06372	2.13197	21.9617	18.4574	20.2969	17.3407	27.9184	4.18949	0.976438	2.25427	3.94393	2.37391	1.97356	2.84223	3.48355	3.44476	2.26429	2.25663	4.84483	1.66083	2.14167	1.75568
CTBS	12.5479	9.74774	15.853	9.99985	15.6946	11.1062	12.578	13.1495	0	0.118339	0.95122	0	0	4.61897	6.17491	7.78755	6.96494	10.9361	16.2006	8.137	9.3049	8.84056	11.1228	14.3174	16.4865	5.94504	6.26873	3.89501
CTCF	0.92631	0.75015	1.52187	0.97277	0.698098	1.66894	2.09434	0.571769	14.6953	7.56705	15.5304	8.38957	14.2688	1.15158	0.471365	1.09187	0.798599	1.42176	2.68259	2.47836	3.01794	1.64295	0.333955	1.42752	1.98698	0.753411	0.81296	0.542424
CTDSP2	18.1504	10.7865	14.3629	20.3715	10.8687	11.167	13.0984	11.3445	14.2024	13.4037	12.404	10.6189	16.2848	13.3954	9.63497	27.0767	19.1408	18.2366	20.7403	15.5595	24.9219	21.1927	21.746	20.0941	17.0489	16.0927	10.0874	11.6401
CTDSPL2	1.64821	0.331395	1.28985	0.0680451	2.10346	2.00026	0.594784	0.988403	2.17045	2.23185	5.45416	5.61448	4.15171	0.0140163	0.0582026	1.88052	1.69228	1.62232	0.89629	1.74507	2.54033	1.24637	2.26162	0.700709	0.232357	0.476607	0.571995	0.669767
CTF1	0.574502	1.38794	0.688107	0.962543	0.248089	1.21109	1.0304	1.24188	0	0	0	0	0	0.0342432	0.341269	0.601169	0.0255738	0.0528466	0.65692	0	0.0971421	0.281079	0.0534714	0.623623	0.291946	0.222971	0.0381122	0.490895
CTGF	2367.85	1514.88	901.034	817.169	583.578	1472.28	921.559	1381.93	361.059	243.639	272.273	463.551	275.986	28.8462	127.371	354.634	55.9626	97.7943	65.4129	40.4157	92.9153	137.616	38.4723	213.024	186.714	124.923	86.6563	118.916
CTHRC1	37.1448	53.7959	63.3509	29.1377	23.9375	30.2043	42.7426	54.7723	0.23214	0.578749	1.03975	0	3.92662	14.27	7.40232	12.5586	18.9796	27.5106	18.341	21.3405	15.4735	22.0735	34.9733	20.5656	40.7227	16.3693	9.31978	15.2673
CTNNA1	29.7018	32.4502	30.5868	34.9862	24.5022	29.0777	29.9211	33.5779	39.0168	28.6444	29.5068	34.2284	57.6686	13.6534	15.01	30.2943	28.6457	23.547	25.4086	31.3594	24.8482	20.8735	29.9235	40.5389	37.4678	25.4353	21.6315	16.6217
CTNNAL1	94.4058	42.3349	80.552	19.7635	22.3636	28.9089	39.6124	45.5289	13.5644	3.35557	22.319	12.6224	12.0749	16.5503	16.8235	23.762	23.1623	43.1202	39.7543	12.3494	39.7638	33.1917	31.9954	24.8438	24.6815	24.662	16.2641	11.8161
CTNNB1	8.52434	8.47725	7.32566	6.71221	8.55096	6.11898	5.68124	4.70243	2.2882	1.1175	1.89711	4.21835	5.32836	1.0563	0.668863	0.835158	1.75941	3.36514	1.71669	0.341058	4.02025	2.66828	2.97718	2.41811	3.42538	2.12855	1.42687	1.63364
CTNNBL1	10.3533	4.4711	7.20554	4.31254	8.48863	2.46965	7.11903	5.01213	20.557	32.9455	17.1097	18.1985	31.6784	5.77737	4.28223	8.96913	9.68326	6.70099	12.4369	13.0645	4.10591	2.88759	4.7085	7.81716	5.22723	4.45036	5.6381	4.58198
CTNND2	0	0	0	0	0	0	0	0	2.5718	0.949924	0.0661746	0.643278	0	0	0	0	0	0	0	0	0	0	0	0	0	0	0.00932474	0.0300262
CTPS	4.99789	3.16773	4.60054	7.84292	1.65767	4.37265	5.68444	3.49591	27.5929	9.21808	19.1725	18.5193	23.2966	5.43134	3.7688	2.70261	4.35928	5.16323	8.07974	5.31757	4.10604	4.18749	2.77888	6.74876	5.86661	5.10628	3.3196	2.4491
CTPS2	1.23566	0.289418	0.105686	0.628088	0.438545	0.525822	0.68654	0.668746	2.7821	3.0153	4.31062	2.09157	1.45082	1.10356	0.598231	1.17865	1.13921	0.232503	2.00206	0.0234465	0.641081	1.14647	1.20567	0.796883	0.227454	0.999375	0.264094	0.310463
CTR9	6.19418	2.88722	3.05667	2.05503	6.39942	4.03322	3.3027	5.7098	17.951	13.3403	9.75903	12.5221	11.2457	11.2775	1.44836	5.51387	5.44651	5.8721	7.51912	5.95454	5.39704	3.32567	6.14785	6.99175	3.9799	1.11261	2.25272	1.59094
CTSB	35.2251	26.8992	37.5808	32.5869	28.8927	22.8226	31.4979	30.1823	0.530803	0.319643	1.15057	1.50013	1.40263	26.4099	26.0256	38.335	31.1035	29.9985	38.8251	33.599	44.6841	40.7663	37.1148	38.6411	38.9732	38.4971	45.1025	26.8453
CTSC	4.83799	7.0273	2.22121	4.12541	2.80994	2.71431	3.05817	4.27301	10.2361	17.6008	11.3799	20.1249	15.9401	2.73751	3.99437	5.94025	9.36182	8.97656	5.64107	6.90082	3.42051	6.0397	3.69851	6.70581	6.6624	4.51482	4.50295	1.62841
CTSD	75.926	33.3493	37.2729	26.0339	68.9403	44.4746	45.0618	33.7946	22.6875	11.9022	26.8565	17.5247	7.01655	7.49763	9.6876	29.3027	10.7743	8.85609	14.404	5.94273	5.57856	12.3262	30.316	8.96273	3.88655	9.91762	17.5729	6.07374
CTSF	28.1162	27.2965	23.0992	21.4323	21.5323	18.6264	18.647	19.9048	0.0337788	3.98257	0	4.60316	1.75996	7.27023	4.36646	11.8535	15.0306	15.7916	18.3468	11.5433	7.64461	9.35827	15.6253	8.78161	10.5234	12.479	9.74018	7.53708
CTSK	3.99016	6.17234	0.535234	3.58221	1.75787	4.85941	10.8475	3.80227	0	1.85367	0.0198743	0	0	4.98211	2.50767	3.51959	13.8589	6.98977	7.34119	5.24739	5.94838	7.22887	9.62634	5.39108	10.1899	11.8921	2.46445	7.21426
CTSL1	24.5653	20.2187	25.522	25.5533	31.2284	27.0817	27.5746	19.0238	8.97267	3.89628	0.756044	16.3858	4.89269	54.1792	17.3249	46.229	64.286	46.5111	47.4597	33.4208	53.423	59.2125	43.4868	44.658	25.2314	34.3778	45.9878	22.174
CTSO	17.7631	10.5028	25.6792	18.9459	8.91953	19.8718	13.4782	11.2629	0	0.00893694	0	0	0	2.25155	0.580319	2.77594	3.68195	8.14769	7.13688	8.69975	7.08474	9.13453	10.002	4.53295	1.37902	3.3787	1.51221	2.05906
CTTN	6.10313	2.53949	3.66812	2.93394	3.56035	2.75295	4.44869	3.17012	4.04853	6.02954	9.97906	8.79952	5.69448	1.86073	1.37976	3.24168	2.10197	2.41311	1.83313	2.04411	2.94486	3.42262	0.976658	2.77783	1.5738	3.55501	1.78671	2.1108
CTTNBP2	0	0.0064429	0	0.308372	0	0	0	0.0288244	1.47025	0.0439136	1.53677	0.0204362	0.871951	0	0	0.00272259	0	0.323816	0	0	0.342713	0	0	0.0204345	0	0	0.00424604	0
CTTNBP2NL	4.36418	3.00491	1.82715	2.92866	2.69639	2.31698	3.77448	2.88699	1.98327	3.86073	1.2255	0.634038	0.0228142	4.83995	1.5386	0.812559	0.864738	2.73995	2.00532	3.07542	2.04383	1.45205	2.29021	1.28175	4.25033	2.57178	2.87382	2.15786
CUEDC2	78.3051	45.1781	29.1604	39.8482	37.5401	53.6053	34.5956	38.6975	14.6755	18.1687	33.8669	13.8031	8.51589	20.8297	15.1802	50.1394	33.4869	45.8386	50.8321	35.6764	31.8677	29.9548	37.9072	53.236	55.7324	28.7417	21.9541	15.285
CUL4A	3.25699	2.90531	3.10336	3.99112	4.34536	2.32762	3.36797	3.1149	3.68137	6.76936	5.22923	3.69155	4.21682	11.0797	2.3791	8.21213	8.05955	8.42083	6.20308	9.24668	8.84319	6.92565	6.74532	9.02784	7.86105	7.37562	3.75513	3.67207
CUL4B	31.4079	8.22397	35.333	40.6936	24.8643	43.8936	28.6041	10.4561	2.17703	2.00616	0.204951	6.06964	1.43581	14.81	9.67057	24.768	28.3334	15.3006	13.1707	5.11518	14.8244	20.7815	13.6413	9.89132	8.75684	14.5797	5.52812	11.1594
CUL5	1.2168	4.29616	3.47571	4.90183	3.61627	2.83716	2.78522	3.71744	1.02254	0.430917	1.8417	2.46374	4.17278	4.06805	1.08817	1.96683	2.14345	3.87909	1.73842	2.81873	3.74227	3.31674	6.31891	4.62151	3.16633	1.90365	0.912677	1.30333
CUL7	2.88847	2.11033	1.16291	1.76418	1.49886	1.30935	1.30491	1.53186	0.0741682	0.023814	0.163407	0.118212	0.0448392	2.89224	1.81697	3.52425	5.80943	2.63404	2.34824	1.18486	4.73431	4.99546	2.4229	4.38825	1.44046	2.91422	2.79765	1.57187
CWC22	4.21359	0.850316	0.961778	0.652381	2.26413	2.29457	2.25045	1.57413	7.90475	9.00114	22.325	5.50581	19.2936	3.6807	1.47074	0.778114	6.32753	2.25069	2.94211	2.24806	9.22664	0.665053	3.09063	5.02178	1.62823	2.39664	1.39129	3.1858
CWC27	10.9702	6.70235	5.44044	6.01917	14.0504	14.469	9.88289	2.89512	17.6454	23.3011	41.178	9.89161	32.7233	12.6777	4.50069	9.21945	5.43719	21.035	9.18858	20.0369	20.6015	8.76177	12.6506	12.256	11.434	9.5286	1.38908	3.84515
CXADR	0.00785133	0.00741788	0.00795156	0.00213235	0.00505111	0.00454223	0.0225927	0	9.27731	11.823	10.4155	10.8685	9.40245	0	0.00607971	0.00208974	0	0.0150634	0	0	0	0.0133532	0	0	0.0069347	0.0211852	0.0141226	0.0139925
CXCL12	20.45	5.34906	8.99853	30.3938	25.2894	14.0039	9.43838	5.70802	18.8444	12.2364	7.39523	13.9582	8.3084	0.799729	1.92953	4.61322	9.95037	3.41478	2.98147	4.11262	2.49587	2.09733	6.09588	4.53761	0.763569	3.57104	1.83646	2.06181
CXCL6	60.5683	25.8702	88.9593	207.267	34.5216	100.222	39.2377	14.1044	0.082014	0	0	0	0	0	2.47942	31.5522	34.3412	2.0124	11.8495	0	45.5585	19.717	9.75231	0	3.41322	6.00311	2.71931	0.393544
CXCR4	0	0	0	0	0	0	0	0	16.2977	9.74599	2.18717	65.4863	8.47324	0	0	0	0	0	0	0	0	0	0	0	0	0	0	0
CXorf26	7.72976	13.4843	13.7817	12.4335	6.01538	8.42442	11.0269	12.9579	43.6079	55.0345	39.8555	56.109	44.4923	2.00086	1.78042	16.7815	14.0891	14.41	17.9737	2.96564	7.29787	4.04076	11.4561	1.83726	7.71701	6.78304	5.13255	2.86834
CYB5A	34.1386	13.4863	18.1466	20.8209	13.6731	21.9716	17.4435	10.9762	25.5794	18.0495	30.393	14.1374	14.4014	6.37391	3.22363	6.52509	10.3409	4.13365	2.10472	7.12179	6.2247	2.91903	1.20513	8.31638	7.09591	6.06976	5.78035	4.035
CYB5R1	4.96908	15.2028	4.79237	11.1022	14.3448	9.15874	13.7145	15.0795	0.372656	4.51492	2.97763	9.80027	8.84797	18.8355	8.89197	16.2808	6.57283	29.8383	26.0347	15.3578	15.6617	15.548	14.8251	22.6427	3.6434	21.3584	10.2427	5.16588
CYB5R3	8.05284	7.77172	8.69086	8.66904	6.3155	6.32669	5.25057	7.00414	4.23102	2.03667	3.75537	2.28446	1.93679	10.7961	9.25002	16.4746	11.198	12.241	10.9759	19.2048	12.9989	11.1098	15.125	14.1916	14.1931	10.0816	10.905	8.75838
CYB5RL	0.103692	0.680329	0	0.281618	0	0	1.23081	0.0973975	2.13739	6.83309	0.733091	0.023018	8.12778	0.354499	0.321177	0	0.0240681	0	0	0.280868	0	0	0.100647	0	0	0.00699478	0.00717369	0.230996
CYBA	0	10.133	12.1164	0.0229358	10.4314	0.14657	0	5.71129	0.141143	0	0	0	0.0620579	0.661419	4.90456	1.23626	19.2881	12.3948	0.755277	0.392137	15.6361	0.646327	6.14773	24.1248	14.5452	20.7476	11.2526	8.12728
CYBASC3	18.8925	6.14474	3.61749	2.94794	2.8494	5.75025	4.83168	3.1641	0.166033	0.0892608	1.32717	0.00923188	1.87445	0.449799	0.241524	0.00184473	0.212364	0.139629	0.0619894	0.0804602	0	0.512812	0.242198	0.193834	0.275491	0.238456	0.0172623	0.0370569
CYCS	13.8822	16.7288	17.6309	16.4479	7.00074	13.6242	8.80382	15.1921	54.8373	66.8412	63.2147	59.6482	53.7475	23.4708	8.70814	13.2022	17.5961	19.6084	15.0862	19.1468	17.7694	16.004	12.36	13.4572	23.8678	8.99612	13.0018	7.63355
CYP1B1	174.366	84.3822	75.2168	165.083	133.233	119.626	115.789	86.1098	2.11235	0.259425	0	4.79759	3.87468	21.5609	8.94585	12.8735	19.0593	23.6651	43.9424	56.9726	22.9205	24.7567	24.3934	38.5354	28.4767	8.17198	26.648	7.47535
CYP2S1	0	0.865698	0	0	0	0	0.251377	0.787727	40.2577	67.2253	53.3478	70.8352	57.5186	0.00868817	0	0	0	0	0	0	0	0	0	0	0	0.0188574	0.415802	0.0622749
CYP2U1	4.82929	2.77183	4.49374	2.13215	4.8605	2.69832	4.43676	2.13618	0.11453	0.0606759	0	0.393606	0	6.39256	1.55212	8.93608	2.1115	3.40188	1.57048	1.84953	3.51183	2.58952	5.23799	5.21057	2.31513	4.62321	1.32803	1.64871
CYP51A1	6.9274	4.67413	7.41664	4.53039	9.90011	7.14291	7.07989	4.65007	13.1254	11.1856	8.03549	20.3968	9.29942	9.38008	2.93286	8.27906	21.8742	8.38235	12.0617	4.70833	14.2164	10.9304	11.3761	8.63863	7.11208	13.4788	15.4535	6.69685
CYR61	254.381	142.124	200.054	160.12	111.624	178.389	152.862	177.755	89.0956	84.2147	153.255	167.93	155.149	201.54	268.648	188.657	168.211	107.59	117.008	58.4218	100.764	215.476	106.691	92.2914	147.675	187.731	199.761	155.677
CYTH3	6.15668	8.51455	1.30124	5.0858	1.84664	3.84312	3.36288	5.62339	0.038074	0.311001	2.75409	0.491539	2.08922	4.29233	2.79424	8.91325	8.75644	5.82175	5.66398	5.33138	6.04973	5.85818	10.3483	8.9835	15.0305	5.90294	3.70496	3.90974
CYTL1	1.83172	0.0192288	0	86.0306	0	0	0	0	1.46266	0.13106	0	0	0	0	0	0	0.0850327	0	0	0	0	0	0	0	0	0.0494251	0.0253446	0
CYYR1	0	0	0	0	0	0.447423	0	0	4.71729	0.638488	7.10334	2.68081	2.4627	0	0	0	0	0	0	0	0	0	0	0	0	0	0	0
DAB1	0	0	0	0	0	0	0	0	1.06792	1.96083	6.37185	0	0	0	0.0549766	0	0	0	0	0	0.208654	0	0	0	0	0	0.0098235	0
DAB2	16.856	12.0035	21.052	14.2927	11.8629	10.5402	15.8172	17.3201	0.487581	0.0200771	0	0	0	42.2046	21.775	31.9688	26.5547	27.0715	25.7527	14.3479	29.1578	28.5828	24.454	26.8531	28.1653	19.5289	17.5684	19.7888
DACT1	2.3366	0.225959	0.328117	0.871219	1.19155	0.188238	0.522153	0.270357	5.64017	3.70339	1.99806	3.51968	1.24454	0.451172	0.242262	0.23649	0.197521	0.0480193	0.111921	0.0387396	1.44908	0.904558	0.46158	0.466659	0.375811	0.535211	0.169692	0.200725
DAD1	91.6798	68.2801	27.7392	49.5099	63.5706	65.9845	83.1846	50.3569	73.4965	34.3352	57.2875	29.6354	60.6394	97.7847	50.2646	115.95	40.5033	103.866	106.027	49.0152	61.4792	68.1611	71.6781	62.6492	71.7247	78.8532	61.5617	52.456
DAG1	0.16117	0.432506	0.245182	0.24662	0.251057	0.225765	0.212349	0.279611	0.761844	0.855909	0.766863	0.906245	0.795961	0.396509	0.182084	0.357763	0.438959	0.544728	0.531965	0.576912	0.436698	0.453101	0.40063	0.431432	0.426429	0.281131	0.2769	0.196159
DANCR	26.6264	9.963	15.5737	9.40651	22.1902	9.91536	16.9531	8.25048	61.4664	77.3487	108.127	75.4729	77.456	0.292969	5.30862	7.58387	8.45355	2.26065	1.70312	0.994793	7.0518	4.55453	0	5.5637	4.91983	8.38203	0.503928	0.381807
DAP	30.212	38.4248	21.0347	24.7465	6.39027	26.5152	23.4061	31.2957	7.45084	8.50605	3.87064	3.71541	12.6251	39.4276	31.493	41.7867	30.4259	28.6604	35.2074	19.7928	42.1101	38.0433	27.2534	42.0294	36.8891	34.3254	20.1177	31.5712
DAP3	6.26879	4.45206	3.61512	5.86062	2.95587	4.85932	4.46728	4.72024	3.23955	3.88583	4.09562	2.6215	3.40708	4.81496	2.01517	3.05247	2.96606	1.92828	3.85231	3.68075	3.54456	5.93695	3.60602	5.58118	3.07531	2.93712	1.57442	1.07152
DAPL1	0	4.35569	0	0	0	2.53705	0	2.53485	0	0	0	0	0	0	0	0	0	0	0	0	0	0	0	0	0	0.0455112	0	0
DARS	49.4835	18.0611	49.6131	50.3692	49.0249	51.5705	40.6891	33.5658	88.1879	88.1073	82.5723	64.9668	110.779	48.309	18.1423	33.2022	32.1527	43.3611	21.4005	32.4785	38.5316	34.5473	30.4743	32.2531	27.94	19.4019	21.9609	23.0564
DARS2	2.18061	0	0	0.688468	0.774352	0.474778	1.96792	0.873625	18.5113	1.27615	7.95088	8.29498	11.4582	0.00680158	1.3557	2.48039	1.44769	4.04122	0.924244	0.084682	0	2.93105	0	0.655772	4.05917	0.937421	1.96065	0.633779
DAXX	0.958446	0.41195	0.0264546	0.559903	0.83766	0.795118	0.598431	0.594515	3.6235	2.66805	4.41798	2.7458	3.01216	2.12677	0.490115	2.91683	0.998999	0.936775	2.26426	1.48349	2.24282	0.999576	2.84356	1.93876	0.84655	1.72737	1.57888	1.04744
DAZAP1	1.77893	2.1744	2.88118	1.00084	0.475917	1.06993	1.15304	1.93014	6.07498	6.32218	3.23647	7.07032	6.41258	2.09478	0.891073	1.93614	1.71706	2.87799	3.18547	2.48084	3.91336	2.20174	1.39617	2.90087	2.57726	1.32518	3.08207	0.91554
DAZAP2	14.817	10.7601	9.85693	14.0215	8.09122	5.96566	9.27555	9.81968	2.55321	0.453338	0.559923	2.25387	3.32513	8.23319	6.19413	9.67004	9.56652	7.50627	8.35809	6.117	9.83181	9.65783	9.44005	7.92131	10.1431	8.05445	6.19151	5.85759
DBC1	0.769628	0	0	0.00518855	1.84358	0.464201	0	0	1.47939	21.5454	7.25976	6.29765	10.6695	0	0	0	0	0	0.0569529	0	0	0	0	0	0	0	0.340994	0
DBF4	0.287995	0	2.07863	2.35136	0.0904856	0.298356	0.202362	0.132111	10.5694	9.90251	5.91099	9.73079	8.92306	2.7044	0.36304	0.224613	0.217642	1.79897	1.16471	1.19734	2.50771	0.996703	1.82024	1.4673	8.7788	0.265659	0.681132	0.208884
DBI	9.45256	6.33236	6.08215	5.18404	5.18098	5.08461	6.43401	6.03694	14.5235	14.0396	12.3938	10.3393	17.3744	3.16234	1.58899	3.42473	4.76298	6.01686	3.11641	6.4122	3.98257	5.63006	4.77269	4.64072	5.02699	4.31987	7.84822	3.17405
DBN1	1.6529	2.269	0.474081	0.947974	2.63182	1.96046	1.31772	2.20801	3.28815	5.00213	7.99183	5.06232	4.00072	0.13663	0.16548	0.920901	0.410991	1.52286	1.3955	0.685162	0.107666	1.81726	2.2224	2.1142	0.701075	0.815514	1.39818	1.14256
DBT	4.11323	2.34337	2.69874	1.59616	1.65622	3.12571	1.93728	2.17949	2.82125	8.97004	5.25866	6.33135	3.87072	1.37704	0.891826	2.37119	1.21082	1.73846	2.35627	2.7919	4.24093	3.01015	2.36728	2.49248	2.37856	1.27276	1.1319	2.00727
DCAF10	9.23166	3.43319	7.0192	6.84133	6.04549	9.10537	4.82863	2.84798	2.03301	0.622678	5.71813	0.565166	1.4287	9.68533	3.42322	9.34946	10.1966	9.50285	7.54398	5.57071	8.5572	11.5534	11.1429	11.6825	10.0784	7.3507	3.84941	4.82614
DCAF13	18.3004	11.0378	24.7253	16.4193	12.0921	26.8838	17.9122	11.3355	41.5113	103.975	60.5306	72.0384	79.1517	64.6162	12.46	26.4289	34.1933	37.3252	20.9521	49.4354	47.2898	33.1464	24.7738	46.046	33.1415	26.9022	23.5405	18.2938
DCAF16	2.64666	5.39064	1.78567	0.813086	3.52387	1.14173	2.57865	4.3505	12.7819	14.9906	3.22707	7.78713	10.0627	2.66872	1.43461	2.52272	4.15067	2.9363	3.72207	2.4312	4.97138	2.97967	2.111	2.62828	7.25693	0.961769	1.95602	1.90211
DCAF4L2	0	0	0	0.00498575	0	0	0	0	10.9123	12.2155	4.58577	5.80699	1.72672	0	0	0	0	0	0	0	0	0	0	0	0	0	0	0
DCAF7	4.34064	7.56563	6.17328	4.84639	4.15434	4.58638	5.01869	5.11771	17.7411	22.5818	38.52	19.889	7.94405	7.44008	5.04497	7.43248	7.21316	3.51208	7.07575	4.12734	8.87899	5.7609	9.00994	7.14104	9.57377	4.03318	6.23844	4.1101
DCBLD2	23.1095	7.73192	21.0317	14.1958	17.5806	17.0617	22.5784	37.8104	7.37471	1.35943	2.39698	3.95734	4.35203	17.7151	4.58599	14.8589	10.7878	12.9198	14.8473	17.2631	13.6239	14.1372	9.24999	11.9711	8.92177	13.9766	6.34344	5.03624
DCLRE1C	0.0996131	0.522495	0.102818	0.440795	0.177893	0.361675	0.345948	0.22585	0.709956	1.06493	1.23009	0.317581	1.61673	0.301909	0.139643	0.221859	0.0167431	0.126861	0.203096	0.139562	0.247329	0.0511174	0.0233385	0.192135	0.552172	0.291957	0.024952	0.128555
DCN	11.1157	21.4305	7.9056	11.3187	6.27214	17.3046	11.3887	17.1551	0	0	0	0	0	0.311596	1.49846	8.16237	5.4156	4.13695	6.02526	9.95539	1.89572	10.5003	3.29146	2.00037	18.1174	5.34084	8.80265	3.21879
DCP1A	6.4156	7.13246	6.30503	8.89262	4.31226	5.51709	4.75623	4.95095	13.2452	15.1683	16.8015	19.3567	20.7324	4.65509	2.21772	5.43597	7.59523	4.58869	4.48091	6.69646	7.80811	6.86588	6.4469	7.38496	3.65984	5.62732	2.42401	3.20364
DCP2	0.542248	0.622522	0.271563	0.838762	0.0429096	0.217491	0.366409	0.455633	2.11575	2.12324	2.27677	2.68122	1.65606	0.0776418	0.366232	0.386254	0.543257	0.203582	0.759206	0.633497	1.04783	0.577498	0.529686	0.722736	1.07112	0.30677	0.235752	0.167496
DCTD	23.3644	14.579	15.0544	15.1861	10.9978	11.9775	12.9792	15.0403	8.94566	2.21393	9.37179	13.1566	6.47442	27.1736	8.4524	24.6269	8.81525	17.5238	21.4696	13.2647	17.3654	26.8494	13.0466	16.7296	17.1308	15.6697	11.1402	9.3649
DCTN2	27.5542	41.8845	25.2221	43.9048	19.5603	34.6858	28.7795	33.8694	13.9271	23.2809	43.0746	16.7428	15.5744	29.0317	8.92179	28.442	26.2972	28.5523	32.3335	22.4567	32.2307	24.7663	15.9465	25.9291	31.8485	21.3302	14.4509	7.79513
DCTN3	42.1726	19.4265	33.6552	46.7647	27.7949	20.5768	25.8125	21.7154	5.20622	7.43997	9.77889	10.3569	7.50788	16.5944	11.9077	21.0588	18.2594	27.9979	15.1771	13.7629	21.5209	18.859	14.4184	13.9319	22.7296	22.8072	14.1559	8.85558
DCTN4	4.3811	3.48553	5.18349	4.08758	3.7988	4.19411	4.81494	4.22509	2.82456	2.64775	3.56384	1.51321	2.92683	8.53219	1.83135	6.4895	4.26239	5.10091	3.34858	4.00749	3.51618	4.82411	3.46582	6.34056	4.56007	4.99049	2.48527	1.68043
DCTN5	1.35398	0.548069	0.290135	0.315582	0.919795	1.06412	0.693383	0.61865	2.07626	1.97582	2.04746	2.64417	2.23111	0.931639	0.677944	0.97058	0.611503	0.685753	0.606604	0.509718	0.816761	0.362006	1.76194	0.40649	0.730718	0.688116	0.506781	0.386496
DCTPP1	17.6396	6.7816	3.29427	9.2537	8.52254	10.1239	11.4124	7.5273	70.2173	66.4663	68.9898	31.585	45.629	18.441	7.34527	19.0225	9.94576	13.3355	8.61355	10.1255	12.9776	9.59623	13.9694	9.148	3.75576	6.97248	5.77042	5.97509
DCUN1D5	3.13013	0.888042	2.43649	2.64265	2.13804	2.46365	2.06993	1.09459	11.9022	17.5076	18.8875	13.4196	16.6405	6.75354	2.70712	3.29823	3.87363	3.97469	3.1452	4.26431	4.83703	3.82928	1.73156	3.84161	3.79942	2.04386	2.77294	1.58966
DDAH1	27.5633	20.985	16.0386	14.9604	18.6098	13.7163	14.3559	18.5079	2.77936	1.8372	3.26736	1.1735	2.25909	15.2068	9.39219	16.0177	20.2489	33.9179	17.67	16.9493	35.5524	22.9249	14.0163	22.4624	36.2019	13.474	9.24299	12.1336
DDAH2	27.3272	25.9178	19.5437	18.0029	18.5927	15.0477	11.4842	25.4653	14.6182	9.47259	19.6483	11.456	9.70845	8.29775	6.92682	17.8262	11.5634	11.8815	9.98313	14.8041	19.7374	13.5753	9.48403	8.24765	8.14403	9.61766	14.2623	4.53735
DDHD1	0.182393	0.209484	0.421439	0.460201	0.0912658	0.238006	0.278948	0.222084	0.748169	1.02789	1.35026	0.0913239	1.00656	0.0599628	0.175762	0.202217	0.0526844	0.163304	0.220855	0.274469	0.26961	0.0281484	0.220313	0.125954	0.121123	0.0542278	0.0366403	0.176976
DDHD2	2.23727	2.91293	0.982152	2.1647	1.70571	2.06739	0.935896	1.94899	0.357797	0.00471312	0.378384	1.48052	0.68171	1.4986	0.510076	1.2375	1.78887	1.18481	3.09287	1.52934	3.63952	2.60472	1.27874	1.49136	3.57813	1.44192	0.738258	0.98318
DDIT4	25.7192	7.2108	29.6124	31.8969	20.2457	3.50816	10.6801	14.1413	5.92162	0.059845	0.513305	11.1401	8.70725	0.0129975	1.3763	12.6429	13.4926	9.82877	4.15576	3.23648	4.54755	7.55709	47.7968	12.0442	2.49329	2.45433	7.79722	2.70174
DDIT4L	0	0.773827	0	0.0062956	0	0	0	0.26128	4.73942	1.19417	0	14.7887	0.0340682	0	0.269249	0	0	0	0	0	0	0	0	0	0	0.065675	0	0
DDO	0.0242216	2.73511	0.451548	0.0153495	0.545398	0.81742	0.406578	1.32716	0	0	0	0	0	0	0	0	0	0	0	0	0	0	0	0	0	0	0	0
DDX1	26.3028	20.7637	15.3182	14.3458	13.5871	18.7975	16.8489	14.8146	55.6866	51.8914	69.9639	52.8626	58	37.4901	11.8986	17.4943	19.9855	22.013	27.5116	43.3235	34.3767	19.226	14.9803	23.6194	17.9365	20.2285	15.8099	7.53983
DDX18	6.34549	7.31869	4.75203	9.36381	4.78882	10.02	9.34477	7.86004	19.4696	31.1273	16.0228	29.2782	24.3585	22.5298	4.55846	12.7117	9.03401	14.9812	16.0991	13.9687	9.35107	13.1976	10.7667	7.45124	10.6569	9.41246	7.74136	6.41618
DDX20	3.52626	1.11209	2.58974	0.685035	1.41008	1.53975	1.38905	1.12741	14.5656	6.64636	10.1563	10.8893	15.9019	0.0973152	0.282872	0.0833396	0.0484525	2.15262	0.207433	1.33276	0.705503	0.443774	4.2042	0.868758	1.84374	1.25323	0.801495	0.65103
DDX21	15.4307	8.83888	8.03544	11.4597	11.2082	9.92595	8.53518	7.58142	57.17	67.471	87.0165	51.5191	87.3806	15.7039	7.44548	10.585	12.0188	15.3163	13.2802	17.3058	14.8031	12.7897	9.93206	16.7703	16.5566	18.3395	12.5472	7.70324
DDX25	0	0	0	0.00910133	0.0646775	0	0	0	7.41167	27.104	47.4433	20.4422	46.2716	0	0	0	0	0	0	0	0	0	0	0	0	0	0	0
DDX27	4.30135	0.620745	4.94081	2.12898	1.61787	2.35927	3.52043	0.255366	3.59717	9.74564	18.1397	9.74661	9.9392	2.67854	0.842092	1.67034	5.26918	1.2388	1.48589	3.05081	0.319601	4.21924	1.25345	0	1.56084	1.17373	2.60499	1.15073
DDX39A	0	0.392681	0.004478	0.864618	0.486423	1.28924	1.68902	0.22427	19.1692	24.7485	9.22165	7.80892	15.8593	1.49404	0.801181	1.56757	3.56535	1.83235	2.64945	1.81701	1.87123	2.57182	0.50213	2.06689	2.63611	0.381184	1.23337	0.67374
DDX39B	2.3738	0.329422	0.339669	1.61524	1.01903	1.97106	1.56948	0.421078	26.0734	29.4239	22.7138	17.6537	29.5825	7.19303	3.33251	8.47955	5.70214	7.11	3.8311	5.43531	7.39555	6.63315	7.10706	6.68675	6.07129	4.60867	4.11867	4.15446
DDX3Y	10.1307	6.05741	9.7353	5.07862	4.82411	5.12685	6.04338	4.5951	12.0707	6.51859	13.4227	9.72022	9.08064	0.00249252	0	0.00355762	0	0.0192332	0	0	0	0	0	0	0	0.0135248	0.0221932	0
DDX42	1.68608	1.41392	1.18751	2.34021	3.88589	2.8116	3.11324	1.30425	5.52238	3.52695	9.60326	8.21441	7.65278	4.9859	2.36549	4.80451	3.83533	4.63984	4.71439	2.20293	3.41429	5.01833	4.80702	1.84925	2.63683	5.0268	2.62892	1.91784
DDX46	2.63056	3.7882	1.65115	0.916716	1.3278	2.96642	1.48475	2.84735	9.56381	19.3222	30.8551	13.0216	26.5574	5.05146	1.97277	2.78959	3.23363	2.84608	4.16599	3.06975	2.54001	3.45534	4.1631	1.84678	1.3957	2.12754	0.901341	0.862087
DDX47	17.5825	4.31779	4.00186	3.79969	5.54234	8.47885	4.49695	5.08214	17.7832	12.3731	9.38769	25.9336	2.90798	8.3394	3.01008	6.0913	1.26805	4.58561	3.7062	1.9107	3.14939	7.10255	1.12172	3.14816	1.29912	2.32456	1.23561	1.49789
DDX5	58.4397	64.8173	42.3047	45.1247	34.0768	44.7393	66.6747	46.4117	92.0739	148.075	188.389	93.1453	157.283	42.981	20.4893	25.9699	45.7398	41.6966	45.1786	37.7115	44.5099	44.5457	25.3517	25.3747	27.9329	40.7011	27.1583	26.0097
DDX50	29.5079	23.6989	15.7962	17.6868	9.10051	17.119	14.6932	14.9817	16.9004	9.80113	6.90249	15.316	5.63943	40.7433	8.94183	29.4737	37.8258	31.709	22.0176	14.0752	29.695	35.7191	25.499	16.8687	26.4544	24.44	11.0545	11.1902
DDX51	0.37168	1.05581	0.554961	0.337488	0.174877	0.202191	1.08948	0.51065	0.0432674	4.4511	9.36484	1.26716	1.66459	2.39449	0.0902094	0.527123	2.28941	0.596021	1.46636	0.570998	0.433677	1.78319	0.753837	3.18057	2.91539	1.82843	1.79459	0.865075
DDX52	4.83364	3.71294	0.183363	2.67699	5.08739	3.68762	1.72386	2.746	18.9745	20.1426	10.9743	8.18118	18.783	4.65921	0.668005	1.03749	3.84893	3.44809	2.47649	1.70614	2.92969	1.87472	3.16323	2.87222	1.98952	1.68759	2.02916	2.00719
DDX55	0.469056	0.176007	0.0157225	1.51786	0.764043	0.444576	1.20615	0.196857	5.17624	10.057	14.9267	7.73834	11.7047	1.73698	0.324577	2.75811	3.04847	0.603139	3.33221	0.486581	3.57243	2.07924	3.39041	0.279115	2.65325	0.933087	1.2276	0.996018
DDX59	9.21497	0.563603	0.0355383	2.40877	1.87938	3.60847	0.851973	1.11241	0.733089	0.112983	1.14739	0	11.9132	0.0687079	0.30569	0.378261	0	0.0757391	0.863033	0.305513	0	1.47708	0	0.99892	0	0	0.0109244	0.0703545
DDX6	0.52116	1.21068	2.03606	0.846977	0.378549	1.34463	1.29105	1.16065	8.78518	7.92761	7.05464	8.82971	6.36336	0.464506	0.205037	0.39153	0.17755	0.366895	0.438536	0.318761	0.0864646	0.350259	0.342677	0.0587729	0.077957	0.662864	0.655395	0.235946
DDX60	1.74506	1.84277	1.51376	0.40139	0.465703	1.60535	1.86603	1.92649	0.369671	0.00431616	0	0	0	0.0149987	0.560539	1.37545	2.56232	0.0578674	0.26975	1.40054	1.04599	0.949004	1.75655	0.622621	0.506167	0.679563	0.459065	0.268768
DDX60L	0.0929844	1.89612	2.2187	2.40121	0.959631	0.925713	0.955996	2.19078	0	0	0	0	0	1.25086	0.357015	3.11596	4.91008	2.02927	1.50921	5.03728	4.55914	3.04426	2.05328	1.58923	1.55702	0.90376	0.791784	1.28084
DECR1	74.3186	27.1139	29.4272	39.223	31.0855	47.4369	42.8706	33.8329	26.6467	28.0979	12.9685	24.2472	31.0238	12.1595	24.8305	11.5616	18.8282	14.0459	32.0102	14.731	18.9341	22.4122	19.6126	26.7152	14.3552	16.9491	14.445	7.30653
DECR2	12.8109	5.97636	16.8622	1.78082	7.66756	7.16286	5.66043	8.26027	7.43481	4.75229	4.97659	0	6.97252	0.0863112	1.70244	3.33647	0	1.44301	2.06974	1.6119	2.9246	0.196797	4.49254	3.5444	2.35066	0.718116	1.61706	1.23732
DEGS1	48.225	26.1915	27.3264	18.6404	34.3873	25.735	12.3915	24.019	33.7845	31.0657	40.3317	61.1002	32.1449	18.3233	11.5507	13.502	6.59488	8.17673	12.2642	7.21501	16.4917	23.6328	10.945	7.15404	6.11698	4.10878	4.349	5.45921
DEK	16.7118	16.3888	13.6867	16.6208	6.37268	9.71396	9.29879	10.616	19.6674	11.8094	30.6977	24.9014	20.0314	5.34974	4.95433	8.87765	13.0414	13.2721	9.327	5.47928	20.4069	14.4718	16.4237	13.3652	26.6489	8.61873	6.38109	8.0743
DENND5A	9.90731	3.50604	2.95829	2.75372	3.27538	3.78083	4.12869	3.32141	3.52394	0.627881	2.09057	1.52058	2.85696	1.0196	3.01055	4.8126	4.76126	5.2036	5.40877	2.09184	4.29837	3.88861	5.46279	3.29158	6.42631	3.4219	2.31057	2.93648
DENND5B	3.01493	0.444324	2.81824	1.93002	0.53958	1.90704	1.37511	0.879409	1.21703	1.28953	1.53604	0.0129894	0.262777	0.809899	0.58905	0.636826	0.244477	1.55301	1.10481	0.452851	0.103183	0.447838	0.776222	0.805276	0.361785	0.515778	0.698993	0.677847
DERL1	9.82008	9.40253	8.025	9.31614	6.69944	10.8306	7.19673	8.21523	9.30504	5.01472	8.31812	10.7984	10.8766	16.1824	5.0738	18.2469	14.4482	15.9103	17.9347	12.0886	16.5746	21.2678	16.9786	22.8286	13.5641	12.7588	12.1219	9.72247
DES	1.82753	0.213844	0	0.0295065	0.262104	0	0	0	0	0	1.05613	0	0	6.76669	0.126192	0	2.42086	0	6.23471	5.04474	5.17257	1.10865	2.37267	2.17035	0	1.97876	1.83771	2.39606
DFFA	3.06916	2.18807	0.98298	0.467159	0.781132	0.565852	1.98956	1.42559	11.7372	25.2999	14.7771	15.1534	7.02223	2.38997	1.54089	2.77984	2.95915	2.23242	1.70929	2.53185	2.85471	1.00382	1.93146	0.696221	2.17464	1.81556	1.69866	0.751346
DFNA5	5.16255	3.49191	2.911	3.43955	2.52159	3.9909	5.48892	2.6262	2.17388	0.119656	0.251447	0.0232018	0.121611	17.4897	4.30983	4.52065	6.50176	6.81803	9.65934	8.69558	6.02069	7.6438	6.72111	6.29878	5.97757	4.63581	5.87878	2.56126
DGKZ	0.0010064	0.0110932	0.00792747	0.0121176	0.0181289	0.00815126	0.0202718	0.0198515	0.0824186	0.0826656	0.190922	0.789735	0.355478	0.0928354	0.0272759	0.0237508	0.0130814	0.094612	0.0910073	0.0327121	0.207041	0.0599072	0.0136758	0.0375288	0	0.036117	0.0682329	0.0564978
DGUOK	17.7638	21.946	12.5669	12.8384	17.1174	12.4609	20.7033	20.4015	15.3943	9.60937	16.8843	15.5694	10.0199	11.0146	7.84884	27.2834	23.4007	21.7907	13.9394	27.245	24.7887	16.0844	17.6563	17.7175	20.3832	16.471	18.6453	12.4191
DHCR24	0.00610531	0.00448642	0	0	0.0549894	1.21152	1.10681	0.642287	9.64268	16.4024	12.6566	35.8418	11.0024	1.0201	0.595687	1.5508	0.0595189	1.68089	3.01528	2.71211	1.93426	2.43496	1.70077	1.05297	0.301982	2.84258	2.53091	0.342744
DHCR7	1.15379	1.31163	3.12659	1.36861	1.86523	2.3762	2.35883	0.972598	11.3897	5.26513	5.65309	11.2399	2.79843	1.90086	1.97779	5.73247	3.09239	3.50966	6.51669	2.51088	4.92987	3.34599	4.3552	3.93018	1.12796	2.73342	6.1081	2.33746
DHFR	2.19787	4.6587	2.00492	1.17691	2.28645	1.7044	2.01846	4.30461	19.4001	26.4262	21.9673	15.9759	42.3021	0.680188	0.615593	1.5019	2.69187	1.4355	0.371757	2.93142	1.37434	0.87486	0.18156	0.965325	0.867378	1.23026	0.575869	0.333362
DHRS3	75.3435	56.3769	69.8715	60.5275	49.1336	59.6158	82.8862	36.4874	2.37316	4.03486	5.63686	4.5254	4.77001	21.5361	4.86935	19.2026	23.2592	17.0266	19.2503	13.3437	21.2828	19.9234	48.5337	27.9607	21.2311	27.9693	11.5356	21.6907
DHRS7	50.129	39.2749	32.2845	35.3515	41.0922	42.2964	35.9809	43.509	0	6.45859	10.1593	12.0402	33.3277	45.5435	36.584	60.5673	39.0244	38.6116	52.587	47.5929	56.2378	60.9367	46.3695	50.4415	50.5875	36.9799	30.9321	20.6968
DHTKD1	0.705049	2.94205	1.44	2.53718	1.6556	1.5296	2.33315	2.74834	14.9062	6.52779	17.6539	13.7885	19.4807	0.780095	0.682447	0.494164	2.40566	0.676345	1.6815	1.74605	2.09282	2.66803	2.32677	2.41788	1.71252	1.11292	1.01457	1.00522
DHX15	27.4606	9.67499	22.2667	12.5126	14.1098	15.3596	12.1938	9.13049	110.609	124.949	136.254	90.2772	92.4145	25.5965	10.3028	25.8617	20.9549	17.1344	12.497	21.44	15.9267	18.0305	22.6441	21.6841	17.4934	8.77849	8.38096	7.52501
DHX29	2.64423	3.34451	6.83387	3.91858	1.9232	4.40656	5.06701	3.84647	11.0495	7.12583	11.7013	5.39967	26.7723	5.02476	2.72708	9.05387	7.39496	7.1103	4.39489	7.06728	8.11166	5.74585	8.86378	7.63527	9.62112	4.75136	5.14485	1.64208
DHX33	0.576509	1.31259	1.50009	2.55889	0.893793	1.28217	0.785276	0.978719	6.757	4.54184	9.19203	4.67006	8.84393	1.84025	0.217722	0.378582	1.3206	1.14235	0.427319	1.21598	0.204152	0.970454	0.963209	2.43396	0.306774	1.28304	0.47371	0.191593
DHX36	0.717962	1.00697	2.38562	0.743679	1.18171	0.516569	0.844222	0.359441	11.9622	5.41401	12.435	11.4961	11.3107	1.50015	0.276568	0.344036	1.31457	0.122364	0.659131	1.00691	0.494843	1.64876	1.90669	0.985299	0.315462	1.81042	0.63891	0.318261
DHX9	4.9925	1.72473	4.47206	1.76828	1.446	1.81815	2.80457	2.63432	16.5736	14.32	11.0312	8.44662	25.8567	0.78387	0.415862	1.20353	1.02493	1.60278	0.968518	1.92417	3.34373	1.74219	1.91133	2.31788	1.33519	1.20222	1.2137	0.70897
DIABLO	2.32222	3.9373	1.97452	2.55618	2.41023	2.33885	2.42104	2.96231	7.61749	6.83623	5.17515	2.38216	5.07576	4.78116	1.42594	3.53228	5.86601	3.37053	4.69041	4.17705	5.20041	3.72583	4.33489	3.32629	4.00074	3.02982	4.5072	1.88609
DIAPH1	0	0.0299592	0.115969	0.0918625	0.0204003	0.0183451	0.0798408	0.416989	4.96995	3.52127	3.91079	5.17371	3.5613	0.00197106	0.466538	0.839778	0.640339	0.471492	0.220575	0.773025	0.307537	0.242687	0.584796	0.443425	1.02229	0.703751	0.511149	0.268435
DIAPH2	2.34655	2.79931	1.50506	0.234597	1.25035	1.03975	1.14257	2.08073	6.86515	5.0271	9.07417	3.29836	9.54692	0.31696	0.0161825	1.52963	1.56192	0.420993	1.28754	1.9893	1.11781	0.266568	1.90673	1.47509	0.0738329	0.634379	0.355662	0.446929
DIAPH3	3.12021	0.176177	3.09826	0.16074	0.093886	0.309567	0.839869	0.205613	0.758808	2.48164	1.06995	2.46202	9.37154	0.653127	0.150673	1.06169	0.835533	0.583305	0.435054	2.16467	2.3589	0.0827326	1.44009	1.89495	2.90018	0.219857	0.279326	0.433468
DICER1	0.82238	0.513923	0.707425	0.485175	0.491995	0.41456	0.411529	0.542985	1.25129	2.67817	1.16601	1.96896	4.42204	0.423709	0.284436	0.351533	1.24953	1.81959	0.293208	0.610481	0.601704	0.48134	0.625391	1.04254	0.845659	0.716542	0.307444	0.364874
DIDO1	0.150914	0.0546889	0.209526	0.165507	0.297918	0.108836	0.246381	0.117804	1.98056	1.47375	1.94104	2.74872	1.88698	0.0899525	0.138205	0.127962	0.0582215	0.328542	0.115043	0.16799	0.0368593	0.0246119	0.15919	0.0417574	0.0809509	0.126905	0.0473881	0.111758
DIEXF	0.0524212	0.138223	0.301192	0.545198	1.49976	0.412094	1.1025	0.648796	5.41534	1.16141	3.67524	0.0143747	1.04159	1.62617	2.00575	2.50491	7.75574	2.52618	2.96005	2.20505	7.23184	6.71811	0.817097	4.26893	4.40405	3.20336	1.56798	1.71186
DIMT1	30.7386	15.9561	7.69152	18.8725	8.55248	18.2403	14.3874	17.1279	20.9729	26.2289	43.0882	22.4851	11.498	11.2762	6.55905	7.54631	10.8134	12.5268	5.26075	8.64931	7.26071	17.2072	4.68176	7.67722	20.574	5.74564	8.30169	5.24156
DIO2	0.00084134	0.0012365	0	0.0122629	0	0.0136288	0.0508411	0	0.0809316	0.0294972	0	0	0	0.00292865	0.00912094	0.797355	0.131232	0.197737	0	0	0.0034617	0.0851393	0	0.141182	0.00520181	0.0023837	0.00407443	0.0314879
DIP2C	5.52777	2.03831	6.65146	1.25378	1.88046	4.83148	2.82035	2.76731	0.456641	0.992579	1.84509	2.44606	1.1933	2.79167	1.34726	2.34629	6.09528	2.69269	2.99681	2.22618	2.59075	1.95298	2.72453	1.62199	2.95052	1.5148	1.69799	1.77775
DIRC1	0	1.05798	3.11877	0	0	0	0	0.236661	0	0	0	0	0	0	0	0.0111769	0	0	0	0	0	0	0	0	0	0.0169963	0.017431	0
DIXDC1	1.94337	1.55203	0.278494	2.40159	1.36324	1.71252	0.628371	1.06355	3.56855	2.85406	2.42378	4.21191	3.28862	0.251366	0.200409	0.219572	0.172708	0.884467	1.22162	0.776136	0.323264	0.687764	1.52295	1.90651	2.08591	0.600137	0.304386	0.475657
DKC1	7.80592	1.04395	3.08842	3.01708	0.550344	3.5674	3.25648	2.07575	19.8506	40.7896	49.3421	27.6534	57.3268	16.6966	3.50528	5.15458	9.39846	4.44501	5.17127	9.59946	3.75018	5.45586	7.19611	6.33721	5.35196	4.77036	2.82593	3.52553
DKFZP586I1420	0.295514	0.133096	0.067581	1.0451	0.772736	2.20048	1.53614	0.0626786	12.8006	13.4545	1.00906	2.60705	5.70452	0.082957	0.103344	0.645311	5.14223	0	0.265242	0.929559	0.196112	0	0.971544	0.755391	0.353632	0.387118	0.240058	0
DKFZp566F0947	0	0	0	0	0	0	0.996384	1.30097	0	0	0	0	0	0	0	0.0307205	2.08965	0	0	0	0	1.47226	0	0	0	0	0	1.2342
DKK1	76.516	10.1843	25.4198	2.40701	6.65924	18.9044	15.6958	6.1958	4.46628	1.93141	0	0	0	6.50982	15.0877	31.674	14.4155	11.9739	57.6822	16.5711	8.29116	17.8633	18.8135	5.2033	17.7472	20.0439	17.2568	1.35642
DKK3	15.4046	16.334	27.341	22.1724	18.7609	16.3596	23.4725	11.1949	0.366073	0.22373	0.115696	0.135805	2.81951	7.62532	7.63241	13.7685	12.2227	15.3022	26.1414	11.9768	14.1175	14.2971	8.42333	13.2928	12.6083	14.5451	7.42717	8.05614
DLAT	11.2412	6.07926	8.22876	2.05661	1.84383	7.68078	2.36497	2.92957	10.3392	2.4849	22.9442	9.49633	19.9562	4.197	3.32896	4.7826	3.24791	8.12669	3.60189	2.21802	6.76318	9.24697	2.6182	4.23792	3.68544	4.13961	2.7409	1.84029
DLC1	9.28477	5.95251	4.60775	6.51937	3.55753	6.13044	7.15079	7.23375	2.11941	0.0614261	0	1.9543	0.204104	5.56659	2.59396	3.49173	4.63396	3.98049	3.04443	1.25063	3.57187	3.66456	2.53254	4.68547	3.50886	1.94289	1.17156	1.9575
DLD	13.994	7.12955	7.95923	8.56702	10.6022	10.2447	3.86589	4.47077	21.3938	35.2131	25.9917	39.8318	9.31457	8.68498	4.47832	8.85437	5.15565	11.0466	3.96693	7.56516	8.36299	11.4463	9.38887	7.08872	10.0354	4.06697	2.43603	2.91876
DLGAP4	1.14608	2.62524	2.04183	1.6994	1.86491	1.04248	1.64574	2.47261	1.90591	1.71309	1.16318	0.518265	1.07468	3.44986	2.07482	6.62003	2.87321	3.48724	4.00167	3.60154	2.14595	5.36982	6.96571	6.18737	5.2591	3.48809	3.64885	1.78721
DLK1	0	0	0	0	0.0741147	0	0	0	3.46572	11.4245	1.94567	8.49025	7.53443	0	0	0	0	0	0	0	0	0	0	0	0	0	0	0
DLL1	0.917046	0	0	0	0	0	0.716583	0	2.25056	0.681039	2.83649	0.036853	6.72341	0	0.0857037	0	0	0	0.164974	0	0	0	0	0	0	0	0	0
DMKN	0	0.133365	0	0.00116174	0.0165115	0.00742401	0.0092316	0.084375	4.19652	5.66881	3.58866	2.71757	1.6974	0.202607	0.119243	0.072865	0.244244	0.098481	0	0.158899	0.0754279	0.0545624	0.0124557	0.0512708	0	0.219874	0.161578	0.137219
DMRTA1	0	0	0	0	0	0	0	0	4.52159	4.54327	3.92227	1.90764	9.1607	0	0	0	0	0	0.237213	0	0	0	0	0	0	0	0	0
DNAAF2	3.30826	1.12739	2.22093	0.292533	0.917138	1.37457	1.11671	1.04148	8.03612	15.9213	8.23095	11.069	8.98601	2.55601	0.588751	0.311982	0.235303	0.516629	1.00738	0	0.875181	0.404094	0	1.58215	0.559622	0.269265	0.0438337	0.197606
DNAJA1	49.1191	50.8725	23.306	67.0098	69.4182	52.5719	54.2339	43.0691	193.609	252.303	188.165	223.874	245.431	46.343	42.146	53.0013	34.1678	43.4147	57.8727	46.546	50.4729	61.8805	35.0267	49.17	42.4978	50.5177	35.4461	30.0338
DNAJA2	9.82133	6.67455	6.85045	5.65267	7.7711	9.07425	10.5054	5.02385	16.3157	29.2392	46.2165	42.3821	37.9199	8.51701	3.72283	10.173	8.9552	3.57424	7.22592	12.2782	12.8931	5.57032	4.95813	7.68337	8.86429	7.08622	3.73351	3.21304
DNAJB1	13.0661	12.8824	2.67691	13.3522	11.3462	10.4404	9.61882	8.9378	28.7295	18.5116	26.6611	35.6536	53.1865	7.65857	6.22495	12.6705	19.0781	5.4296	14.8356	13.4584	12.6808	6.69655	17.2776	8.19347	7.24526	7.94609	9.09137	5.55527
DNAJB11	26.2914	14.0373	27.3365	29.3853	22.187	25.4103	28.4764	11.2053	34.5792	54.7521	59.5919	56.6704	71.0077	18.6596	14.1084	28.8846	10.9249	19.6626	37.9346	21.57	35.8886	33.9381	12.4213	15.4543	15.5177	25.766	21.9983	14.3025
DNAJB12	1.74842	0.966784	1.47542	0.66699	0.686037	1.31797	1.46452	0.796751	0.063008	1.47742	1.19464	0.763945	0.0296824	3.78423	1.80162	1.49009	1.02381	0.999697	1.56541	0.768995	1.70944	0.948024	1.67018	2.80807	1.22014	1.08228	1.26757	0.885432
DNAJB4	23.4769	18.4208	21.3217	14.7665	7.21699	16.5801	5.94946	15.2286	5.97588	0.703051	2.54075	3.94434	7.74206	34.2238	8.49644	11.3838	13.4182	14.6101	14.4023	21.2922	27.9632	40.1771	21.0617	5.67064	12.5842	4.82762	4.38461	2.11598
DNAJB6	21.3619	16.6125	16.7554	11.277	11.682	13.998	15.5448	13.0905	60.0811	44.5247	83.5878	79.8209	104.203	26.7053	12.3033	12.5458	31.695	17.0707	24.4951	26.6301	25.4556	23.5096	17.7132	15.6888	21.6919	17.6632	10.6466	8.98026
DNAJB9	18.1666	9.5765	12.9456	14.2762	11.3292	19.1649	19.3141	6.57569	9.30127	8.11768	16.2429	5.33497	11.3849	35.1894	7.48879	25.5358	24.1563	22.2239	17.4276	19.3814	21.9743	15.5274	30.4026	30.9499	14.0241	11.9668	12.5225	7.78168
DNAJC1	23.0764	11.5686	9.01969	6.52678	7.38275	8.46344	6.36486	8.80422	0.13014	0	2.28805	1.03063	6.73769	5.90258	2.10283	7.68647	12.4438	6.80674	10.359	4.81339	5.50946	20.2621	8.3327	4.08329	7.58254	5.68471	3.95138	3.90297
DNAJC15	15.4402	13.6389	20.5528	15.9554	20.0791	10.1924	17.231	12.6436	10.8197	9.62179	6.01268	6.70851	6.78837	13.5023	5.0584	13.7573	8.11731	15.1915	13.3106	15.3707	11.0924	11.615	18.9577	18.586	15.0364	14.4038	6.86568	7.46732
DNAJC19	4.94212	1.54822	3.25375	2.43952	2.6197	2.14792	2.05547	1.81599	5.38857	3.58927	6.55539	4.19676	4.03586	2.24826	0.993647	1.14757	0.921331	1.98594	2.34625	0.794459	1.5286	1.81867	0.813735	1.73174	1.2845	2.91076	1.19077	0.899506
DNAJC2	5.03095	3.53016	2.06846	5.03294	0.635483	4.84507	3.95469	4.84087	22.8496	26.2734	44.044	34.9791	40.4074	4.29271	2.32795	2.60247	5.60238	2.38955	2.30462	5.31799	8.68396	5.4052	5.54429	3.48902	5.0831	3.19844	2.73944	1.79868
DNAJC3	3.16386	6.10808	8.56415	8.37287	4.04681	7.35405	5.84501	5.3853	11.7298	5.79938	8.55073	9.19258	18.6341	6.59002	1.82659	7.6678	5.79457	7.79417	9.66919	9.98972	13.4028	6.8814	10.4303	9.44635	10.562	3.34599	4.9955	4.23309
DNAJC6	3.47684	1.75902	0	1.95819	1.53707	2.28528	0.939588	1.28665	0	0	0	0	0	0.142571	0.345349	0.00847888	0.103518	1.31404	0.253247	0.640991	0	0	0.71117	1.4849	0	0.369614	0.251242	0.56773
DNAJC8	31.0329	28.538	33.5825	23.2947	29.1933	31.1784	23.6801	28.773	81.8758	43.1964	53.7953	71.3415	59.4678	44.472	18.9763	36.3809	28.7298	25.1021	34.1548	24.0281	28.4424	40.1773	40.9205	23.9245	24.9467	15.6485	11.724	12.399
DNAJC9	11.8727	3.10444	5.40766	6.69306	4.67432	5.30958	3.85138	4.54976	42.3002	31.1553	30.34	35.7093	70.0651	10.3162	3.45468	6.10692	11.1838	2.3233	6.71341	4.63648	9.2906	3.90225	14.9707	8.31832	11.709	2.01209	4.33874	2.3853
DNASE1L2	0	0	0	0	0	0	0	0	0	0	0	3.6184	0	0	0	0	0	0	0	0	0	0	0	0	0	0	0	0
DNER	0.111963	0.00587678	0.226785	1.54575	1.62069	0.226709	2.77881	2.05075	0.343064	3.47679	0.032982	0	2.24888	0.00695956	0	0	0.025988	0.751836	0	0	0	0	0	0	0	0.00755274	0.604181	0
DNM1	0.0404639	0	0	0.00255822	0.0911148	0.049159	0.0611339	0	0.0578579	0.00810639	1.7355	0.873966	0.0208178	0.29578	0.219328	0.645828	1.27543	0.163026	0.168878	0.284975	0.216431	0.313123	0	0.282913	0	0.431816	0.442857	0.252394
DNMBP	0.973098	1.14171	2.72146	2.88382	0.239367	0.380831	1.62656	1.47858	5.1023	8.38376	7.12702	1.6201	16.51	2.94609	2.39355	6.96769	2.65727	5.24398	3.38446	2.54721	2.05238	1.94706	4.02811	2.43947	4.14579	1.43256	1.14447	2.34632
DNMT1	0.523249	0.55619	0.439006	0.484277	0.252081	0.216829	0.269622	0.272033	0.5568	2.06245	6.08909	1.59211	5.46661	0.842927	0.620021	1.2666	1.66079	0.359535	1.21889	2.24133	1.36184	1.01409	0.760647	1.21384	1.24891	2.19269	0.982952	0.409878
DNMT3A	0.139168	0.293163	0.0789292	0.282218	0.0250693	0.112718	0.149507	0.244012	5.38619	3.63944	6.53533	7.60344	5.0525	0.201848	0.0402324	0.101411	0.0241193	0.0747617	0.0129075	0.0201046	0.183235	0.287185	0	0.00864936	0	0.0140193	0.0377419	0.0347231
DNTTIP2	13.5835	7.92602	13.6228	8.45579	7.48961	15.1831	5.42191	11.3775	68.4931	54.4849	62.5486	40.3773	52.6976	17.6435	4.22081	13.4988	13.3703	7.42365	6.48644	23.4874	12.1035	11.731	17.4396	12.278	10.5797	7.50819	7.56986	3.8377
DOCK10	2.09874	0.0129382	0.532572	0.133893	0.824625	0.456339	0.354655	0.810368	0	0	0	0	0	0.0459664	0.343576	0.115908	0	0.401985	0.734847	2.61348	0	0.41923	0.0957031	0.443182	0.0435437	0.645168	0.150069	0.219651
DOK1	33.8771	14.5637	27.933	7.35218	22.543	14.6088	13.2738	14.5242	0	0.018592	0	0	0.0318255	1.78771	0.670792	2.81292	2.33241	0.249294	1.07603	1.87713	0.356421	1.3628	0.294283	0.403786	0.459074	1.33234	1.90579	0.771916
DOLPP1	3.53194	0.687557	1.41059	2.02227	0.0279049	1.32997	0.967305	0.814836	1.50624	4.90972	8.50117	6.23927	5.83293	0.636291	0.100762	0.484882	1.71153	1.12344	0.905151	0.704928	0.739358	0.516389	0.799919	0.635429	0.229865	1.31668	0.180047	0.46381
DPAGT1	11.2879	1.81336	1.50117	4.69145	2.69574	6.62934	8.36648	4.89973	3.58892	10.7932	13.1999	12.5476	8.00166	12.6616	6.48941	13.4288	11.036	7.05485	19.1199	17.7363	18.3464	13.8167	13.5295	20.6706	16.5412	14.6753	12.625	9.52511
DPCD	43.7543	21.9001	45.7906	12.1205	21.0907	32.494	23.5837	20.4568	18.3913	7.15172	7.38357	8.65132	8.64786	9.86111	9.23111	8.42051	3.61841	18.2532	19.5918	19.1613	9.16308	13.2566	15.3538	15.1131	3.0373	13.2687	8.46936	3.26854
DPF2	6.2057	3.50375	1.08357	3.32308	4.37833	5.11004	5.31254	4.14831	20.0866	14.484	19.5644	34.2807	19.4191	1.82714	3.64411	5.24148	5.27673	1.80576	7.91398	3.52994	5.02157	4.49441	4.42723	8.82259	5.56343	3.91689	2.45432	3.87089
DPH2	1.09283	1.6775	1.88427	4.036	1.20303	2.85211	2.26243	1.39718	16.4473	18.9688	14.5893	11.9719	5.3092	5.70084	1.41511	2.63186	0.355125	3.83229	5.65914	5.22958	4.57143	5.24034	5.03265	1.86781	6.08107	1.51945	4.03985	1.24973
DPP4	0.0134192	0.759291	0.163841	0.0127558	0.030216	1.46729	1.18257	0.397045	0	0	0	0	0	0.519663	0.836491	0.470868	0.218033	1.3066	1.54018	1.70836	3.25759	1.19819	0.0455878	5.6921	0.0414837	3.45976	1.02028	1.17185
DPPA2	0	0	0	0	0	0	0	0	38.4917	48.9367	19.7939	32.3114	29.2307	0	0	0	0	0	0	0	0	0	0	0	0	0	0	0
DPPA3	0	0	0	0	0	0	0	0	6.42912	45.7258	0.034689	58.9722	14.6675	0	0	0	0	0	0	0	0	0	0	0	0	0	0	0
DPPA4	0.0278673	0	0.0146342	0.0235465	0.0836652	0.0376181	0.0467774	0	118.565	118.778	158.55	187.082	94.9759	0.105088	0.0503513	0.0115379	0.211299	0.0623766	0.193846	0	0	0.165884	0	0	0	0.122817	0.0719762	0.173825
DPPA5	0	0	0	0.0251252	0	0	0	0	18.6569	69.3427	9.37459	29.695	76.0714	0	0	0	0	0	0	0	0	0	0	0	0	0	0	0
DPT	0	0	0	0	0	0	0	0	0	0	0	0	0	0	0	0	0	1.22024	0	0	0	0	0	0	0	0	0.014667	0
DPY19L1	6.6158	5.94059	7.02891	5.66501	3.27003	3.85545	3.90034	5.09262	2.13251	0.215516	4.19986	0.877581	2.42554	4.21734	0.932965	5.47497	1.76532	3.75628	2.35711	5.44886	6.28512	4.70656	1.64454	4.18696	2.26136	3.50497	0.583472	2.01302
DPY19L4	5.38123	4.14556	2.78731	1.9897	0.77503	4.07971	2.59993	4.22266	0.354667	0.660136	1.47721	1.8002	3.10923	3.788	1.36516	2.33835	5.67429	2.5086	3.62058	1.25067	3.79957	6.59639	5.4758	1.93702	0.622856	2.97708	1.29284	1.72805
DPYD	4.95987	3.18836	2.81617	3.93557	0.0188971	2.82089	0.929758	1.79336	0	0	0	0	0	0.909264	0.363925	0.278845	0.0954506	0.366307	1.10918	0.181857	1.77832	1.97328	2.05277	0.762823	0.700488	0.332883	0.0853491	0.157045
DPYSL3	6.40641	3.91332	4.19095	3.91967	3.82736	5.22305	4.19217	2.2058	13.9324	18.0074	17.3542	21.7593	22.7748	0.352497	0.107761	0.666716	1.06594	1.0346	0.51858	1.33276	0.132921	1.03547	0.506531	0.173751	0.614573	0.589065	0.137193	0.108505
DPYSL5	0.00507644	0.00994765	0.00133292	0.00428935	0	0.00685271	0.0085212	0	0.6203	0.0389859	0.414064	0.907146	0.24082	0	0.00917225	0.00315271	0.0109975	0	0.0117707	0.00916693	0.00696235	0.0100727	0	0.00788756	0.0209243	0.00639228	0.0131115	0.010555
DRAM1	27.5707	12.1137	19.4254	11.6308	16.7967	8.97294	15.9926	11.9461	0.0576043	0.0665844	0.538113	0.5853	0	3.25862	4.44375	10.1094	3.98403	7.04247	10.7887	1.40037	12.3984	5.58343	8.22973	2.82298	2.6485	3.84325	4.33498	5.11366
DRAM2	63.6008	47.3993	54.9404	44.2614	33.6158	41.0734	47.7201	41.5992	10.587	1.50101	15.7546	0.0215594	13.2034	32.4553	15.1165	41.4379	37.7372	38.6648	28.278	31.1926	30.7128	40.4691	35.3512	41.3908	42.7201	30.4255	23.6111	21.8957
DRAP1	8.20172	21.4291	8.94221	9.68556	4.92475	8.33001	4.58907	19.3452	21.3907	8.6591	10.5233	13.6346	17.7686	55.264	24.8396	56.8063	37.1436	35.8423	23.7262	48.8041	37.9241	69.4356	33.2587	50.2458	77.1105	35.8026	51.3953	19.002
DRG1	20.7895	29.1349	21.3798	7.97109	15.1976	27.6254	26.9905	22.5448	54.8704	57.6305	51.8994	18.9565	68.8799	60.1803	17.9012	43.004	14.2503	35.87	46.6979	52.108	30.295	47.4814	33.3514	44.1629	51.3255	49.7319	27.1625	20.2621
DSC2	0	0	0	0.00158776	0	0	0	0	1.21809	0.351369	1.76004	0.436045	1.69694	0	0	0	0	0.0168245	0	0	0	0	0	0	0	0	0	0.0156284
DSCC1	3.24065	0.5	6.1228	2.54331	0.986781	0.840664	1.45187	0.151655	28.3186	36.6321	26.4283	34.6579	33.7943	2.76994	0.062512	1.02421	4.4971	1.70371	3.44952	2.62398	1.61333	1.57893	6.11187	2.90286	0	1.44856	0.580837	0.719359
DSE	16.7564	6.47573	10.3369	7.80687	5.01021	8.39173	6.51979	7.87113	4.40626	2.13437	6.77947	7.15261	4.93634	11.0122	5.67783	6.74774	7.66391	6.77169	5.36289	7.102	7.17419	10.5535	10.2997	4.94323	11.1625	5.09059	2.78527	4.8293
DSG2	0.0185157	0.00340152	0.0109387	0.0117337	0	0.0187458	0.0233101	0	21.4514	5.2582	9.60874	27.714	9.14341	0.0120848	0.426548	1.43452	2.42176	0.839253	1.09477	0.97798	1.99981	3.16875	2.9564	1.66141	1.71718	0.424044	0.708374	0.606345
DSN1	0.815095	0.604128	0.511062	0.654577	1.19193	1.00545	0.577945	0.46201	2.95944	4.00032	4.66237	1.58321	4.984	2.20544	0.12696	2.02048	0.289226	0.581938	1.23824	0.913582	1.25283	0.51587	1.1299	0.720574	0.535813	0.437977	0.771319	0.540567
DST	2.15034	2.00163	1.29912	1.2521	2.26585	1.34323	0.981607	1.57022	0.679245	1.28812	0.251133	1.1767	1.29669	1.48585	0.376174	0.986861	1.15743	0.966294	0.667317	1.71392	1.12117	1.31829	1.58099	0.68503	1.2683	0.731546	0.553548	0.299199
DSTN	350.261	129.451	230.605	207.115	174.589	271.013	213.071	119.874	51.5191	43.6556	62.1808	52.2665	54.162	76.9832	44.6204	113.71	95.94	99.4148	87.8146	105.77	91.8685	90.3992	96.0397	85.1637	118.788	105.919	63.7085	64.8518
DTD1	20.8458	5.28897	7.29796	7.18135	10.6032	3.33338	4.72333	6.16721	36.9019	20.6705	34.4987	51.5775	12.1114	13.6097	6.84817	9.53434	8.45973	17.7385	8.38868	14.2069	3.62299	13.5596	8.71402	17.9346	8.28463	4.57373	4.46822	3.46266
DTWD1	13.488	19.6941	14.5843	17.5612	10.2223	12.9405	16.4837	17.1989	1.90592	1.76146	9.78994	2.87625	0.885333	19.991	4.17176	9.03617	20.3876	16.6491	5.3197	8.04842	9.03897	15.5997	12.5435	9.15028	10.8119	5.54792	3.88756	4.95258
DUSP1	31.9465	16.1507	68.8024	17.533	20.0868	5.49747	14.9741	43.0982	36.385	18.5453	9.65069	12.3751	31.1903	43.3158	23.3363	81.577	164.856	149.583	75.3627	41.1825	100.538	118.517	147.311	70.7494	98.8784	72.9534	58.4779	77.0952
DUSP14	9.63056	8.26278	11.3449	2.48519	3.59467	5.0596	3.49527	11.6375	13.4663	7.85667	10.1381	2.26495	0.654572	2.1745	0.658408	1.92902	1.52247	2.21391	0.724226	2.5381	1.92771	3.51194	0.707397	0.242653	0.214571	1.91736	0.873952	0.432951
DUSP16	0.00414565	0.478282	0.238386	0.233817	0.672105	0.268619	1.02294	0.436128	1.21252	1.32888	4.63902	3.00836	1.91215	0.743185	0.337072	1.35426	0.484977	0.723793	2.42234	0.988172	1.02344	1.75211	1.26753	0.425129	0.589527	0.148777	0.429638	0.491322
DUSP3	18.4924	5.11274	13.9815	6.43273	5.97503	10.2834	5.27471	6.46971	9.97683	6.99495	4.79108	7.23063	9.82913	1.18223	2.99371	5.13714	4.18768	6.47952	7.19785	3.50783	3.65678	7.21764	4.96024	4.91208	4.63145	4.74827	6.06869	1.8215
DUSP4	0.625047	0.915429	1.3044	2.92401	4.04634	0.483403	2.73227	1.85509	1.06924	0.534807	0.0387859	0.650874	3.1594	0.0113321	0.0352922	0.77502	0.148104	0.0582947	1.17754	0.164602	0	0.917253	0	0.596869	0.0939295	1.20314	0.0189187	0.148913
DUSP5	4.57514	2.63179	0	5.14927	3.26304	1.84442	4.84761	2.45012	21.2462	0.684334	2.51863	7.27012	3.28345	14.6377	2.07598	11.3463	7.29909	15.9172	15.9845	13.2898	42.1635	17.006	7.73623	12.786	1.34396	11.6525	6.98781	6.13375
DUSP6	5.49804	11.5883	11.0946	4.27793	4.89311	5.01129	9.85376	13.1636	21.0945	16.1747	25.8279	9.36408	34.1814	24.6497	1.22699	8.09123	2.97499	2.06048	2.06446	0.46326	16.0195	3.08416	2.7684	0.140684	3.91871	2.53682	4.07794	1.12957
DUT	4.49094	6.44247	7.33231	5.00029	9.58857	3.93087	3.73916	5.05864	15.1935	21.1399	19.2837	15.4582	14.1046	3.32039	2.76406	4.34753	9.01198	10.8132	6.9386	5.20989	8.87093	5.4318	9.08716	5.6921	8.07551	5.80427	3.97715	4.77112
DYNC1I2	38.6979	23.9658	47.6806	30.5332	17.2099	33.3957	26.0302	28.0363	22.3022	8.55266	19.825	21.8932	16.5366	35.2516	13.846	22.0909	37.6143	21.4747	31.1298	30.3999	25.7371	24.4243	29.9965	24.0946	23.5654	15.2245	14.2698	15.0551
DYNC1LI1	10.1158	3.93177	5.46586	6.18537	4.09436	4.7399	7.20956	6.25271	17.619	35.3088	23.1866	22.0031	38.9189	12.8683	3.34207	5.34134	11.1045	2.87712	7.05115	13.8135	9.80344	7.9002	8.66242	5.74796	6.59034	5.32939	6.89284	2.47702
DYNC2LI1	11.6167	9.88269	4.27722	6.67596	6.78594	4.13989	4.74673	8.59827	0.16395	1.98818	3.83268	5.81758	5.5658	2.91146	0.64767	2.99299	3.27878	3.566	0.969673	4.53107	4.1515	2.68696	0.85694	0.711667	0.0410418	1.40426	0.771523	1.15937
DYNLT1	97.5234	91.451	66.4594	121.504	61.4086	65.0082	75.4472	77.401	53.8952	52.5624	13.81	37.2817	21.1909	47.5262	24.3261	35.9326	62.4842	76.4984	68.1981	55.9176	66.0484	83.8418	91.4761	56.1593	40.5534	54.9022	47.4123	27.3473
DYNLT3	10.2142	10.6296	19.5704	21.8657	22.6006	15.7808	8.97903	8.54052	4.85057	1.75062	0.292194	7.15607	2.77388	7.10075	3.5204	7.44357	9.40116	16.0173	5.99619	15.3528	8.01664	12.0198	12.1951	11.0084	1.82521	7.08144	3.28245	3.68281
DYRK2	2.36106	0.733188	0.985809	0.694973	0.513243	0.618284	0.476454	0.466574	3.29559	2.2057	2.44762	1.82105	6.96487	1.20698	0.174838	0.746521	2.11726	0.0577582	0.852598	0.12814	1.01747	1.02401	0.759734	1.01235	1.31621	0.986959	0.570665	0.496279
DZANK1	0.00747639	0	0.0058892	0.0568545	0	0	0.301192	0	0.923273	0.0299567	1.46972	0.0116174	4.46115	0.0065062	0.121577	0.00464319	0.267245	0	0.0520061	0	0	1.0236	0	0	0	0.0706074	0.3331	0.046635
DZIP3	0.0802681	1.28377	0.312419	0.831823	0.829276	1.52971	1.87838	1.3039	1.025	5.29253	5.25111	6.0236	7.10829	0.172576	0.0511872	0.00879711	0.276179	0.380472	0.788256	0.946415	0.174845	0.815082	0.0962427	0.682277	1.31368	0.704543	0.260672	0.61849
E2F1	0	0	0.0687074	0.730861	0	0	0.292826	0	11.6534	5.24241	2.34486	0.376492	2.14369	0	0	0	0.409417	0.195238	0.0674153	0	0.0398762	0	0.72434	0	0	0	0.168964	0.120905
E2F3	0.562136	1.73906	0.29446	1.57277	0.924004	1.09271	1.41538	1.31211	3.93132	6.10395	5.00369	5.34577	8.83865	0.261716	0.289469	0.947841	0.118735	0.169864	0.449677	0.456791	0.12721	0.585582	0.267357	0.353736	0	1.02991	0.375677	0.490894
E2F4	7.66329	1.58408	8.03876	6.42774	7.68781	2.42219	6.33759	4.50614	24.3777	24.0152	38.2506	19.8658	31.5572	11.9064	3.51222	13.4497	10.0419	5.3551	9.0144	19.4411	17.7905	18.0984	15.4933	21.4906	8.08933	11.003	4.15169	7.15069
EAF1	1.91241	3.10626	4.45955	3.0335	5.14641	3.58902	3.31779	2.68353	7.655	4.97609	3.70304	1.18686	14.4861	1.78602	1.29577	5.06945	5.09665	2.30998	1.50063	2.05308	1.07954	5.93489	3.1692	1.79373	1.29775	1.83913	1.98217	2.72765
EBF1	1.98463	2.71624	0.629231	5.254	3.93255	1.24577	1.37419	2.2836	0	0	0	0	0.297758	0.0086355	0.0268941	0.372848	2.0315	1.23273	0.034513	0.0268785	0.0204144	0.0886034	1.17989	1.08698	0.674878	0.178058	0.557446	0.123794
EBF2	0.563954	0.142085	0.00423075	6.91281	1.16101	1.08755	1.6228	0.0353146	0	0	0	0	0	0	0.116453	1.42431	7.1035	0.0360663	1.83068	1.77488	1.10494	0	0	0.0751068	1.76	1.26302	1.01961	0.234515
EBF3	6.51217	6.18007	4.55506	4.35238	7.42524	2.90626	4.71894	6.78539	0	0	0	0	0	2.65292	0.257189	0.456743	0.944379	1.7922	1.11391	0.09639	0	2.01238	0.967139	1.46523	1.61347	0.0728156	0.700823	0.184975
EBNA1BP2	10.228	7.15013	8.91936	10.5714	6.80723	13.4891	8.93369	8.0938	28.0265	24.5801	19.3736	33.1365	28.3393	11.9648	6.6725	14.8009	14.0594	12.5814	5.79245	13.9257	14.5615	13.4698	8.3023	9.07102	10.9126	6.40253	9.7398	6.26691
ECE1	1.092	0.872591	0.692755	0.837197	0.578894	0.731897	0.602459	0.769885	0.165445	0.107092	1.69189	0.120639	1.84185	1.03448	1.02103	1.38404	1.44754	1.01702	0.717107	0.406794	0.984493	1.47734	0.92528	1.48907	0.755425	1.24164	1.49158	0.833576
ECEL1	0.00915263	0	0.0144192	0	0	0	0	0	11.6002	7.38962	1.32113	8.7893	3.24857	0	0	0	0	0	0	0	0	0	0	0	0	0	0	0
ECHDC1	5.98665	4.35523	3.00229	3.36116	2.60002	3.6963	2.89529	3.59132	1.99302	2.11175	0.329328	3.86769	1.46643	3.39815	1.2466	5.09867	2.60788	3.47472	4.7326	3.94528	5.3424	4.46346	1.15566	3.484	2.8142	3.47509	1.90496	1.47936
ECI2	6.22659	10.4613	11.4904	9.20605	8.50795	8.81064	8.6995	12.1181	11.3665	3.47489	9.15662	9.86205	6.28071	12.1999	12.4439	14.7537	15.1302	19.1999	11.792	11.4107	19.3095	17.2675	18.454	15.3731	14.9935	15.7393	10.9924	11.3521
ECM2	1.11873	0.805311	0.840764	1.36003	0.719732	2.27683	0.531744	0.48788	0	0.00572038	0	0	0.132123	0	0	0	0.148383	0	0	0	0	0	0	0	0	0	0.0635763	0
ECSCR	0	0	0	0	0	0	0.358563	0.234085	0	0	0	0	0	6.10344	0	0	0	0	10.4013	5.01455	10.4004	5.72197	0	2.98711	0	5.04337	1.03448	0.888286
ECT2	4.81731	5.43777	3.05678	1.74688	0.421834	1.43606	2.25741	2.59553	34.8676	36.8952	25.5973	18.8906	15.5334	5.68857	0.834139	6.55701	4.65277	10.4234	7.30693	5.54562	16.4348	5.65548	9.54652	7.70326	15.5127	4.23355	3.57067	2.58752
EDC4	5.1508	1.03518	3.65887	0.761744	1.73909	1.87227	3.31416	1.71659	13.165	7.18094	10.9764	6.12749	16.7217	3.68722	1.20878	3.43535	5.47914	2.73926	3.21592	3.12332	1.9246	3.04342	4.0651	4.76637	4.33808	3.24125	1.72265	0.678538
EDEM3	7.402	5.16673	2.98057	5.6834	3.07399	4.77762	3.73538	4.51405	3.61592	3.18165	0.249507	0.594715	1.84694	3.17953	1.96762	1.90397	1.61552	0.609384	2.52503	1.09011	3.49037	3.87533	3.16338	2.99784	1.04898	1.22221	1.03182	1.20596
EDF1	170.821	120.629	94.2073	135.828	110.64	107.86	86.0207	101.654	76.6934	66.6205	76.8917	51.8448	63.9119	65.2997	44.1894	93.6995	107.337	104.862	86.6844	88.5683	68.365	69.9487	107.309	92.9816	86.5245	78.7949	77.3677	55.978
EDIL3	14.4123	5.13372	15.4903	6.7858	4.39829	11.2598	1.59509	3.47114	0.491815	0.467128	3.48353	2.22858	5.38595	2.12097	0.620013	2.08741	0.457472	0.768086	0	0.0476656	1.5205	1.46651	1.55434	0.12304	1.52321	0.972217	0.187485	0.164649
EDN1	0.492547	0	0	0	0.645789	0	0.0313967	0	0	0	0	0.290645	0	0	0	0	0	0	0	0	0	0	0	0	0	0	0	0
EEA1	4.88491	1.27343	1.55049	3.1723	1.63445	2.40992	1.16904	1.37591	1.28785	1.01206	0.0629281	2.87062	1.03157	0.478028	0.407637	0.32084	0.159376	0.175649	0.341163	0.106279	1.73546	1.32351	0.666471	0.487711	0.444747	0.920197	0.611208	0.305927
EEF1B2	343.738	265.314	217.536	283.23	207.016	218.087	275.845	243.538	270.931	302.977	241.821	220.444	138.649	323.555	279.717	228.229	206.538	200.257	225.596	247.123	224.736	203.574	199.168	232.56	219.452	349.262	418.661	335.622
EEF1D	15.0016	9.60603	7.19131	7.55947	5.69312	6.33718	8.41924	8.44687	1.48936	2.07406	2.94968	3.11471	4.28838	6.32526	5.50668	8.54431	14.145	9.0549	7.60538	4.99755	4.88285	5.76251	9.98226	8.00556	6.91482	10.4353	7.23407	5.38488
EEF1G	2888.48	1671.86	1475.89	1659.24	1349.9	1482	1582.29	1488.96	1268.14	1306.27	919.354	1500.55	1056	1742.47	1980.13	1713.4	1600.97	1391.55	1267.05	1514.45	1322.44	1110.91	1169.87	1857.28	1336.16	1791.19	1913.75	2054.39
EEF2	39.773	35.541	37.7586	36.1898	25.9343	20.2345	22.1567	25.9877	18.354	14.4839	12.211	12.2705	14.7334	50.1512	36.6951	60.0132	60.7183	52.0244	42.1912	28.9081	41.3208	48.1895	57.8753	52.4896	56.8662	62.1571	54.076	31.0629
EEPD1	0	0	0	0	0.0251424	0	0	0.0367085	0	0	0	0	0.354196	3.59529	0.181575	3.43262	0.852684	2.47433	1.51459	1.02833	0.275655	1.72814	1.06213	1.14505	3.90056	0.912158	0.62726	0.452718
EFEMP1	493.18	302.778	314.736	391.122	194.698	291.897	288.625	219.327	0.459292	0.16204	0.0292601	3.87627	1.50363	172.609	150.7	203.144	219.671	115.2	133.696	147.546	137.214	175.302	113.004	123.223	101.515	178.99	179.841	178.57
EFHA1	30.7971	19.567	7.92285	13.8718	12.8633	17.0496	10.2936	17.3566	5.41993	9.00403	11.1658	3.47081	21.3547	6.37327	1.61432	9.46654	6.33455	6.90859	7.53321	5.06015	9.69161	8.05819	3.58711	9.7175	9.95996	3.51575	3.89412	4.39087
EFNB3	0	0.0836297	0	0	0.292866	0.987609	0.368421	0.106898	3.38146	3.16759	0.368775	10.08	0.7248	0	0	0	0	0	0	0	0	0.290334	0.883715	0.0378917	0	0.214959	0.00787345	0
EFTUD2	4.0659	1.15957	1.10266	2.20967	4.06896	1.52031	1.87445	2.15458	4.09425	10.59	8.20478	7.58349	4.93682	1.67501	1.10368	1.308	3.11183	3.63179	2.89907	3.154	3.35106	2.85963	0.691715	2.56552	2.73415	1.2499	2.11693	1.36928
EGFLAM	0.325821	0.704057	0.393872	0.00102217	0	0.0587889	0.12996	0.56209	0	0	0	0	0	0	0	0	0	0.0324936	0	0	0	0	0	0	0	0	0.00156227	0
EGFR	1.63493	1.72927	0.612859	1.91817	0.911945	1.87321	1.42764	2.27049	0	0	0	0	0	2.0516	1.0861	1.5899	1.28837	2.20431	1.57171	3.14093	3.08719	2.06823	1.23105	2.61315	3.75605	2.02516	2.5167	1.0238
EGLN1	7.74291	4.69002	9.74121	9.70144	7.37242	7.36131	5.14313	4.02434	1.37557	1.31116	0.0253434	0	1.44144	5.16591	1.47895	4.59119	7.30873	6.61065	3.94974	3.51548	4.62704	11.1715	2.0292	4.31384	4.65049	4.76005	2.25698	1.42593
EGLN3	0	0	0	0	0	0	0	0	4.07384	0.288891	0.422893	16.2227	10.3186	0	0.0521086	0	0	0	0	0	0	0	0.457219	0	0	0.0181577	0	0
EGR1	30.1893	30.2412	11.3315	30.479	8.19185	12.6043	6.21883	19.2023	39.0916	58.4673	106.793	67.2414	187.598	1.64834	6.92011	41.9546	12.0391	4.20236	6.96511	0	23.346	4.71863	1.70082	8.36235	0	0.00788028	0.250537	6.76623
EHBP1	3.70172	1.08634	2.08763	2.2587	2.06979	1.25675	1.25943	1.28282	3.34809	0.838146	1.46165	0.512741	1.17199	2.80544	1.10724	2.14443	2.7445	3.83365	3.14238	3.78085	2.27895	3.11	1.79714	2.95412	2.25873	1.58905	1.44327	1.50285
EHD2	12.0104	4.9467	12.7734	9.47581	6.83906	8.19024	7.75776	6.52878	0.987056	1.29451	2.08768	0.113452	2.316	12.8536	9.06287	13.5577	8.32769	4.21637	11.0716	6.64488	9.58299	15.646	11.6081	14.0555	17.1086	10.3567	7.17765	12.524
EHD4	1.45625	0.232633	2.86419	0.92285	0.529537	1.42857	3.41614	1.84363	5.63198	4.89268	1.84027	10.5413	14.7492	6.83231	2.79463	6.24656	2.96864	7.53149	3.64925	7.88903	9.60174	6.78408	7.06744	6.28208	6.76674	3.7244	3.63568	2.25679
EHMT1	1.39644	1.56754	2.37143	0.210095	0.422266	0.325479	0.455316	1.25506	2.79906	2.77753	4.69105	2.13869	2.96287	0.297251	0.27228	0.813182	1.13173	1.14684	0.8153	0.707515	0.854274	1.09638	1.00113	0.483898	0.683256	1.11956	0.418411	0.417769
EI24	16.3709	24.1603	12.1663	13.2736	17.1553	12.9279	16.7329	14.0841	52.8664	36.2214	33.9902	21.4002	47.8083	9.32042	5.11395	11.6596	15.5411	13.9456	18.6149	13.0186	14.6728	13.9164	13.9492	15.7376	19.7006	14.8892	10.1264	7.40237
EID1	105.02	87.4263	64.8728	91.3035	68.8119	80.8843	69.4464	69.611	50.2666	88.5143	49.5114	56.4318	60.1029	67.6945	52.2319	75.2249	64.6589	47.4791	62.9372	67.9975	42.2735	69.8745	60.5395	48.5911	47.4295	47.8297	37.2351	46.055
EIF1	384.282	275.918	304.442	327.188	341.796	303.287	358.547	229.923	253.832	228.259	204.25	219.344	319.422	518.462	335.346	673.443	548.608	475.993	478.665	422.495	461.518	486.44	522.648	477.132	525.744	562.425	634.151	328.907
EIF1AX	32.3977	16.4341	17.8909	23.5697	13.6166	15.5931	14.1555	14.5222	84.3587	92.5024	101.496	63.2996	111.942	29.1752	18.1821	23.7881	34.2741	36.0075	30.4807	31.7044	30.8831	43.4496	31.0565	34.7119	37.6809	29.5703	18.8354	14.9188
EIF2A	32.5624	21.866	23.4338	31.3056	18.5315	25.0243	13.2825	18.3629	13.636	24.3335	23.0727	25.0529	35.2559	10.7548	6.94755	12.7027	7.27786	6.11536	9.19727	14.3256	9.04849	23.3305	6.60018	13.9928	18.3099	5.9695	6.57302	4.20785
EIF2AK1	9.45037	5.09206	7.80052	6.55889	5.57414	4.92637	6.83437	5.55071	10.5205	11.2107	10.9887	7.06	5.52868	18.5857	6.92579	16.4369	6.66397	16.788	16.5567	11.7351	17.3192	14.6919	11.8701	11.6549	12.8132	8.86132	8.59598	6.16071
EIF2AK3	1.20478	1.00943	2.41688	0.895489	1.01413	2.55351	0.623705	1.55469	11.4677	3.56976	4.67455	5.21387	1.99821	1.73923	0.518777	3.40547	1.71968	1.17193	2.74128	1.67742	1.32034	2.47991	0.497268	1.65326	0.174039	0.691184	0.174489	0.52675
EIF2C1	1.01828	0.0231424	0.170896	0.483421	0.299413	0.481813	0.669608	0.0230078	2.00144	3.10913	5.92643	2.80572	3.76199	0.93182	0.151741	0.914918	0.0568552	0.728423	0.924959	0.151653	0.0431931	0.458254	0.0951016	0	0	0.76008	0.159293	0.130962
EIF2C2	1.65775	1.36592	0.32272	0.149046	1.09334	0.2458	0.745013	0.648502	3.87591	11.282	9.82488	3.53678	5.11903	0.313615	0.0822495	0.909388	0.320505	0.178313	0.343039	0.822024	0.358991	0.225812	0.28352	0.866438	1.17271	0.419161	0.473972	0.378597
EIF2D	5.35397	5.93167	7.05949	10.99	5.45738	6.79297	6.27484	5.26692	2.79456	2.52382	4.74361	8.86205	1.43221	5.71379	2.56069	4.72398	1.69087	1.37924	4.04809	0.964337	3.18321	3.8717	3.07021	3.7658	4.19071	2.43764	1.63129	1.15306
EIF2S1	10.957	8.61026	14.0895	13.0869	6.53579	7.30217	11.01	7.51827	16.5544	12.3666	14.0435	12.6133	10.0939	8.97199	7.21969	11.1163	7.57433	14.0065	13.5478	7.62394	17.9917	16.1187	4.48216	12.9148	10.5268	7.7846	6.77883	5.56485
EIF2S2	102.035	76.396	59.3317	58.1159	49.3284	68.8481	62.6832	77.2644	97.8728	115.184	118.326	83.6911	60.1528	130.868	60.6868	94.968	142.541	103.72	81.8114	101.67	131.841	105.826	109.748	90.6802	121.777	119.434	64.75	55.415
EIF2S3	34.7538	30.8494	21.6592	30.624	26.8674	22.6315	25.1374	20.1597	33.6914	46.4101	45.4612	40.7785	36.9173	20.4913	10.2338	13.8264	22.6999	22.4143	41.1846	20.2512	41.9478	28.5006	20.5757	27.07	49.1664	22.7085	28.2558	15.7335
EIF3A	44.7484	30.7444	29.1252	24.9474	29.4106	27.8859	27.174	23.8052	49	56.8712	83.2414	71.0363	128.582	14.5773	7.24573	16.3462	12.7429	17.5881	17.19	17.6897	31.6402	24.1061	19.9409	19.8192	34.7666	14.0869	18.2596	9.87645
EIF3B	6.89112	6.86135	4.0195	5.7591	6.44677	7.12041	6.86243	6.2467	17.9102	18.013	17.0791	12.1041	18.0961	6.01934	5.45269	9.606	8.52144	6.95699	12.6491	10.5497	10.6127	8.31667	12.5889	10.981	6.53845	5.74069	5.33374	5.73839
EIF3D	106.804	71.7356	65.792	93.8037	58.4073	86.016	75.7231	74.771	59.6708	54.7507	49.1506	37.8447	26.8656	62.6837	53.7084	82.4316	50.3913	81.5013	74.4337	47.495	71.9799	96.3841	49.9897	94.625	69.0645	59.2899	54.9675	35.5924
EIF3H	451.679	272.234	224.229	259.431	194.833	229.062	240.703	218.743	280.5	209.841	213.605	269.576	130.662	459.168	238.513	277.99	265.435	252.753	221.567	296.968	211.532	227.477	142.791	291.11	228.786	219.623	223.112	140.435
EIF3I	182.543	108.436	97.1941	137.484	103.375	89.835	122.011	107.621	178.289	161.587	161.604	160.72	155.653	204.742	160.032	188.593	182.896	164.627	138.951	142.341	128.416	144.44	118.772	131.259	141.369	167.717	169.66	106.688
EIF3L	163.128	103.573	85.9097	127.417	71.7618	108.254	98.4536	86.6655	100.673	89.8467	73.8244	126.716	71.1131	103.167	52.4084	103.214	93.0768	91.9478	77.2622	70.5277	81.8559	80.4284	79.3858	98.8656	87.1837	66.6345	59.3384	38.0772
EIF4A1	224.421	111.468	73.7339	114.205	114.585	118.551	118.959	85.1875	259.882	271.202	237.98	269.606	331.454	121.242	84.5315	110.734	148.923	124.576	106.59	81.2073	99.0341	114.389	86.6328	119.297	97.7644	96.4158	113.776	73.1229
EIF4A2	577.413	236.25	323.666	334.056	271.974	381.1	278.464	217.387	81.6727	160.837	153.387	106.3	324.331	437.326	274.974	390.88	334.598	241.91	282.856	299.716	335.816	408.451	242.983	311.71	280.002	411.131	341.656	216.162
EIF4A3	14.5022	22.5777	22.7876	17.1182	10.2619	10.0226	21.886	18.3563	90.6094	55.3264	67.1526	91.8042	65.9304	25.1093	18.8138	45.7451	25.4019	19.2536	21.5193	20.0292	29.6173	33.6862	17.7382	34.327	23.9788	16.1046	15.1425	15.4374
EIF4E	4.73739	4.25499	6.88448	4.82028	4.22516	3.92995	2.37244	4.31555	6.97213	9.16625	6.77266	8.05903	5.63395	6.33201	1.62608	3.55733	5.71814	2.78504	2.84299	4.89724	4.7467	2.84037	2.53071	3.88528	4.23232	4.0576	2.8724	2.26053
EIF4E3	0.0447888	0.0689598	0.00420006	0	0.504256	0.185701	0.134253	0.0911519	1.45277	1.95485	0.667024	1.61895	0.837457	0.0306247	0.0520237	0.207958	0.363861	0.479782	0.178031	0.248415	0.254489	0.304699	0.355035	0.382752	0.125273	0.196387	0.171457	0.186251
EIF4EBP2	7.33492	7.76454	5.46575	4.3642	3.70849	3.36302	4.51429	6.53393	18.0126	28.7285	22.254	13.1362	11.9215	2.01381	1.16771	5.68608	2.58564	5.83305	2.77951	3.55759	4.78928	2.50266	2.07751	6.3651	2.72831	1.3618	1.82066	3.53276
EIF4G1	1.73249	1.02277	0.716847	0.65821	1.17094	0.743277	0.78071	0.868514	3.03743	2.50219	5.63301	4.17749	5.99367	0.958325	0.516274	1.21757	0.709376	0.788963	1.28154	0.896366	0.989729	1.29532	1.22814	1.20227	0.945643	0.822682	1.06391	0.689507
EIF5	11.4472	10.0413	10.828	8.36236	10.445	12.9333	9.29576	8.41424	17.0327	36.111	40.674	15.9928	55.0818	2.17211	2.41863	9.38947	7.28662	7.86328	7.79892	4.94491	5.23747	9.85578	6.83285	4.87767	10.5729	4.11556	4.24055	3.43314
EIF5A	2.35931	2.2957	4.68155	3.60161	1.77833	1.53844	1.00685	1.87335	18.5898	11.5113	16.9589	21.7404	14.2789	4.21506	1.57148	3.19436	2.07911	3.3901	2.92069	2.59956	2.87932	3.63005	4.3132	2.81925	3.58496	2.87015	2.82737	1.06009
EIF5B	12.2816	12.8192	17.3874	11.6269	14.7491	11.3008	14.0803	10.9868	36.3757	37.3653	43.0168	29.0202	51.3813	30.1782	10.5066	14.5631	11.1313	14.1754	17.3575	20.79	21.4048	11.074	14.9863	13.0334	14.7737	13.9186	12.5536	13.3761
ELAVL1	3.89616	3.6693	5.29426	5.16258	3.7154	4.60057	4.11107	2.64128	21.0953	26.8222	20.1061	22.8811	30.9143	7.28485	2.48184	5.46446	5.64264	6.35218	7.57171	4.46941	9.36612	3.11118	9.24473	8.05372	7.15729	4.85032	6.68132	4.39175
ELAVL2	0	0	0	0	0	0	0	0	0.3336	0.400663	2.34243	3.57464	0.34093	0.00201199	0	0	0	0	0	0	0	0	0	0	0	0	0	0
ELF4	1.81533	1.30144	0.0348768	0.679419	0.697882	0.384229	0.382224	1.03972	0	0	0	0	0	0.825662	0.308571	2.10554	1.36685	0.976902	1.29796	0.411189	2.30322	1.18602	0.816551	3.25793	1.23188	0.561514	0.6984	0.749633
ELFN1	0.46153	0	0	0	0	0.0849576	0	0	0.0454507	0.231159	0	0	0.0479615	1.20492	0.189524	0.703552	0.0454476	1.08002	0.826929	0.833423	0.517902	0.374635	0.237564	0.782299	0.172941	0.36983	0.602801	0.087238
ELK1	1.12837	1.63149	1.08675	0.909034	1.23438	0.647515	1.01222	1.26156	1.41335	1.77096	4.63471	1.6043	2.74158	2.73515	1.06479	3.04993	1.70719	2.17802	3.08242	1.26216	3.90965	2.61058	2.2969	2.70437	0.621387	1.85517	1.28758	1.93769
ELL2	18.2557	11.6181	13.6949	9.84918	13.9361	16.4582	10.7013	10.33	5.31665	2.83104	8.43677	1.90326	5.06118	48.1159	16.0702	42.9933	31.3071	41.5891	31.8824	29.8943	54.7411	45.601	30.7005	48.3173	33.0477	24.5899	20.1508	19.5726
ELMOD2	11.9708	6.11886	3.84288	4.90445	5.69299	9.03717	5.23023	4.99495	2.22963	3.72165	1.53387	0.47956	2.21846	9.89581	2.73449	9.36959	10.9159	5.61936	6.44032	5.11215	7.86311	10.1747	5.32288	7.16515	6.64173	5.25752	2.31659	3.55395
ELOF1	10.2974	4.47226	1.15299	11.0985	4.04758	5.51172	8.66411	4.72765	31.2447	23.4854	31.3479	26.1365	21.6194	1.36318	7.23813	7.86244	0.250341	2.93145	6.43059	9.45978	1.69054	9.01874	8.02599	1.19699	5.23941	5.14137	5.34749	7.68858
ELOVL5	14.0796	9.08885	16.9224	12.401	4.90057	13.7512	7.67448	7.06704	9.42223	6.42782	7.27387	9.62623	9.61814	16.8665	7.23186	17.4451	19.0101	9.15645	15.5482	17.6274	16.3473	18.8599	21.9084	17.1862	17.9524	12.004	9.64375	9.02253
ELP2	3.20894	2.07065	1.36865	1.81426	2.26557	2.21986	2.97268	1.78773	4.22239	3.07024	2.12073	3.62396	1.32881	4.07429	2.50625	4.08786	4.50275	5.79954	4.62209	2.82775	4.12189	3.73032	3.32922	5.29319	3.73968	2.03638	2.23493	1.82295
ELTD1	7.72944	5.1964	7.09666	6.51574	2.73522	8.66738	7.46427	4.61152	0	0	0	0	0	2.65534	0.431124	0.543354	0.0704885	0.679748	2.26333	1.25345	1.45776	3.44326	0	0.134815	2.23524	0.198028	0.15407	0.180406
EMB	1.51818	0	3.55416	0.00384837	0.464915	0.467264	0.703353	0	9.3781	11.4423	5.22597	7.49245	4.35247	0	0	0.0113144	0	0	0	0.131592	0	0.650677	0	0.226453	0	0.00573511	0	0
EMG1	15.089	6.3437	20.9012	15.0793	18.2821	21.3922	12.3151	5.78869	54.2656	89.072	71.9783	45.4495	87.5974	33.9662	6.23034	20.0026	11.3642	10.0174	7.65514	18.0178	14.1878	18.9247	4.98483	17.7831	16.4811	7.62162	14.4251	6.86451
EMID2	0	0	0	0	0	0	0	0	0.928206	6.22809	2.84906	1.40724	0.358347	0.00757793	0	0	0	0.0584741	0	0	0.0358289	0	0	0	0	0.00822382	0	0
EMILIN2	0.27414	0.618734	1.20311	0.442589	0.382128	0.0264331	0.427296	0.386249	0	0.0588447	0.00897294	0	0.212644	1.27236	0.0707606	2.4849	1.4211	1.18341	1.86154	0.353598	0.993675	1.04905	1.3748	1.88634	0	0.906145	0.531042	1.38428
EMP1	63.9625	98.2836	15.9002	37.4233	50.5579	34.429	33.5538	74.7361	6.2596	0.0373924	0	0	0	44.1141	20.2338	26.7124	25.4128	36.2835	40.1823	26.5922	42.7746	39.719	22.763	53.1569	52.5633	18.2524	25.5163	19.2677
EMP2	8.7679	3.31429	3.27822	8.08806	3.25255	2.59762	4.06939	5.11409	7.23508	0.986556	1.81216	0.361014	1.95718	0.149438	1.91639	2.37133	2.90499	0.576558	1.75663	0.957637	2.34824	3.54763	5.59354	2.47196	2.06097	1.8984	1.57028	0.976625
EMP3	8.74349	13.1981	11.6115	5.62089	12.6513	14.0612	7.15285	12.6601	0	1.54933	0	0	0	24.777	20.0184	33.5217	34.1566	29.4624	20.8589	28.3857	30.5205	38.7064	25.5214	25.3069	33.9576	23.3711	20.2696	13.9792
EMX2	0.331346	0.562423	1.23519	1.1061	0.441357	0.888287	0.54053	0.490965	0	0	0	0	0	1.08843	0.480634	3.47804	2.62362	2.25636	2.4672	0.455071	3.20675	1.02786	2.28304	2.45817	1.6447	2.75906	0.519815	2.94015
EMX2OS	0.495898	1.04568	1.45775	0.334749	0.258923	0.756726	0.959061	1.01597	0.00467117	0	0	0	0	0.684844	1.49982	3.79388	1.71653	1.32716	1.44978	2.04403	4.00679	2.11766	2.2218	3.9865	0.311043	3.27827	0.863153	1.43453
ENAH	9.21398	5.55039	6.38656	6.70473	5.03994	6.31444	6.69865	5.13258	7.77482	10.0476	14.684	11.5434	9.57077	3.26313	1.21973	4.03976	4.99563	4.70025	2.32713	1.90405	5.67397	5.34013	5.04672	4.59008	3.91523	3.82899	1.71272	1.83214
ENC1	5.05249	0.367344	1.17416	1.53148	2.51048	2.78515	2.12575	0.391768	5.04106	1.45572	0.422045	2.23777	1.66062	0.0711864	0.229913	0.0834165	0.328172	0	0.0351245	0.0109419	0.486162	0.0721384	0.212711	0.145929	0.118635	0.117311	0.0635791	0.125987
ENG	25.6278	22.0381	19.3108	25.192	17.424	16.1598	13.986	19.994	0.478477	0.104748	0	0	0.00717197	3.55991	1.51906	3.75887	2.55533	2.72447	3.40418	10.4913	3.56248	4.48172	5.42812	2.41763	4.24122	2.15287	5.03976	1.77415
ENHO	0	0	0	0	0	0	0	0	0	0.0243154	0	0	3.91243	0	0.131577	0	0	0	0	0	0	0	0	0	0	0	0	0
ENO1	47.2912	23.5235	47.982	36.6939	40.052	20.2456	31.3504	22.9912	114.641	118.975	121.381	160.551	105.809	47.9471	33.1768	36.1217	32.1318	27.0416	45.4958	40.1901	47.5712	38.9001	40.1599	47.8676	41.9068	38.8556	56.7031	32.0794
ENO2	16.6422	11.5309	21.5225	11.4634	16.3413	9.66548	9.57153	9.30206	10.95	5.26838	8.74441	11.5959	6.59224	3.09199	3.86358	6.20402	9.65083	9.57256	14.123	6.20153	3.33263	17.2286	6.6773	11.5278	4.13981	3.37592	4.04802	5.99538
ENPP1	2.38397	0.511597	3.5757	0.320867	0.221687	1.28155	1.55818	0.762932	7.22631	5.12124	9.99127	14.0582	5.96871	0.0091797	0.0190594	0.00218371	0.914081	0.306946	0.880513	1.04766	0.0289347	0.146514	0	0.0491696	0	0.0332069	0.415484	0.219326
ENPP2	44.1856	22.3056	29.0529	23.7969	27.9298	24.0768	25.3477	16.4297	1.30513	1.67095	1.12027	0.559686	0.416875	17.1082	14.0205	36.8182	44.8789	32.2133	29.9402	9.80498	35.6046	35.3231	30.1623	32.3612	35.3804	38.015	27.3964	26.848
ENTPD6	3.97667	2.09737	0.808618	2.84534	1.83622	0.485657	1.90834	2.27091	0.268132	2.37374	3.69945	1.6995	1.77662	6.6207	1.82013	3.79543	4.162	1.70722	4.97181	2.88453	5.21059	5.33969	5.2474	5.88067	4.47842	2.64567	2.73657	2.66303
EOMES	0	0	0	0	0	0	0	0	21.6574	0.354476	0.0262956	0.0743076	0.0163991	0	0	0	0	0	0	0	0	0	0	0	0	0.00903237	0	0
EP300	0.250891	0.0219482	0.37173	0.565939	0.484229	0.193531	0.571548	0.0785539	7.40797	3.33	4.79166	1.47589	10.6216	0.0441868	0.275228	0.139121	0.368821	0.441242	0.373975	0.226527	0.270363	0.160014	0.710277	0.222757	0.443201	0.205914	0.329789	0.503025
EPAS1	60.1958	100.618	57.2282	60.6616	54.952	59.1186	65.4523	90.8555	0	0.0659612	0	0	0	14.6831	18.7802	42.6758	25.9246	35.6464	38.1238	10.8939	33.742	24.1819	40.886	38.3204	28.4677	33.0553	29.2989	36.4613
EPB41L3	0	0.00864995	0	1.45835	0	0.023835	0	0	0.826279	0.0117913	0.00809098	0.00914554	1.32202	14.2131	1.75466	3.75392	4.78141	7.58821	3.68464	3.31597	7.72502	7.21718	7.1181	6.7763	8.58786	5.86968	2.55954	4.25861
EPB41L4A-AS1	39.8647	27.7159	20.1288	28.7349	19.3443	22.1881	32.7774	14.2657	16.267	12.2718	20.999	5.44874	9.58233	2.44119	2.49467	11.501	24.2848	13.5391	15.0922	6.76734	9.01723	10.567	16.3796	15.5276	10.4335	5.56757	5.7312	7.79202
EPB41L5	0.0401793	0.00173679	0.184312	0.30255	0	0.253644	0.160676	0.00777007	1.35183	1.6549	1.1518	1.1128	0.879405	0.00514197	0.0576506	0.766212	0.391696	0.785611	0.238388	0.448135	0.111833	0.288416	0.537961	0.0716098	0.0146129	0.114953	0.233496	0.0147426
EPDR1	17.3622	8.21915	10.3178	5.84026	6.21714	6.47514	7.66029	10.1236	0.0866017	0	0.432482	4.43419	0.539431	0.328531	0.140436	1.03897	2.88654	1.54092	1.59622	4.01012	1.78174	0.749081	0	0	3.13505	0.401972	3.65293	0.507905
EPG5	2.72636	3.46475	3.09557	1.68594	3.22957	3.33818	3.97453	6.46315	1.98767	0.220877	1.36263	1.7644	0.381615	8.22781	3.83141	3.81259	4.01792	5.89499	3.87036	5.62653	8.60614	5.58142	2.92634	3.73663	2.30614	2.79665	2.92008	2.62225
EPGN	3.98536	6.37934	0	0	0	1.37624	2.02247	5.0783	0	0	0	0	0	2.98427	0	2.64777	1.20471	2.90438	0.429803	5.52303	0	0	0	0	0.191011	0.962826	5.23649	0
EPHX3	0	0	0	0	0	0	0	0	6.48771	11.8214	5.35417	8.67499	7.93113	0	0	0	0	0	0	0	0	0	0	0	0	0	0	0
EPO	0	0	0.0154979	0.0124681	0	0	0	0	0	2.73945	0.838454	4.67757	5.90367	0	0	0.0122189	0	0	0	0	0	0	0	0	0	0	0	0
ERAP2	0.0215212	0.00527153	0.00753439	0.00757682	0.0107687	0.0581032	0.252875	0	0	0	0	0	0	1.157	0.751778	0.170784	0.777052	0.128458	0.449108	2.50016	1.4955	1.49459	0.292448	1.99518	1.92199	1.26239	1.22519	0.522048
ERBB2	0.712395	0.547939	0.00436699	0.658739	0.237183	0.303094	0.237301	0.637907	4.89691	4.88978	9.47703	4.58732	4.3347	0.390787	0.255432	0.778128	1.08993	1.11683	0.231383	0.765852	0.490428	0.33001	0.678022	0.826938	0.616984	0.806301	0.391982	0.708909
ERBB2IP	2.1054	1.82291	1.83283	1.367	1.81789	3.12647	1.78186	1.92013	0.122166	0.0897176	0.0945108	0.376356	0.0129779	6.29521	1.55559	2.42277	3.78565	2.25325	2.46574	1.58203	2.15919	3.21014	2.25417	1.6082	1.2206	2.43331	1.01655	1.46357
ERCC1	5.38393	8.87334	3.45952	3.79051	2.97342	3.84452	3.85424	6.73869	12.2508	8.56846	6.29044	6.4468	6.48854	2.81575	1.01492	1.35868	2.68996	0.595568	1.96508	1.81511	2.13548	2.73752	4.2406	3.01642	3.20893	1.42394	1.54308	1.33184
EREG	0.0226166	0.0457036	0	0.996103	1.75694	0.183181	0.0284727	0.297412	0	0	0	0	0	0.00492042	0.0612963	0.0280919	0.0183735	1.2909	6.29288	0.0306304	0	0.0673141	0.0384167	0.0263555	0	0.0800967	0.175244	0.0352685
ERGIC1	15.9268	15.7118	17.6004	16.5149	20.3895	14.293	18.0872	13.8884	3.90434	10.9455	3.83493	14.1816	10.514	43.8837	13.7202	35.6574	25.8921	31.8394	32.5482	27.666	20.6457	25.5718	17.7429	33.7754	32.3464	20.8659	21.0975	15.733
ERGIC2	31.8073	24.2822	19.951	29.5258	10.5441	32.62	22.9136	26.1419	12.8251	16.1962	20.7898	27.7787	20.7801	42.7755	13.4895	15.2635	31.1036	32.4335	34.3147	33.4252	36.8378	36.6403	30.7159	38.3011	30.8642	20.2623	11.2817	12.6757
ERGIC3	43.1178	28.4575	24.4813	33.6108	34.8279	42.2009	47.8201	28.686	27.0921	16.0533	11.1214	20.8469	8.22386	22.931	20.0988	56.589	39.5588	40.8729	44.4837	38.4525	32.0581	37.2643	36.3175	55.4874	22.4488	30.8975	24.2252	20.4254
ERI1	0.856181	0.524989	0.0223318	1.71755	0.434089	0.826638	2.8553	1.64037	3.78112	2.99891	7.49067	5.82384	7.85553	0.123357	0.768363	4.71515	2.85591	5.90158	3.23418	2.97952	6.55561	2.12636	4.50742	2.98656	1.57755	1.26374	1.26311	1.06103
ERI3	3.90333	2.10711	3.18112	6.62163	2.2987	3.46548	4.83843	2.56648	16.6661	15.5799	14.1578	23.2116	11.5066	0.535652	5.45224	11.3842	3.6101	12.6014	14.8291	14.9647	26.7466	19.2137	8.56831	5.45835	12.8093	8.49274	15.2387	4.58859
ERLEC1	14.5095	24.9416	15.6198	15.1621	18.1646	18.3253	10.3578	19.6213	1.20546	2.72037	1.87865	4.00872	0.944461	23.7062	9.39176	14.3221	11.102	12.6179	14.1378	12.3703	15.9362	18.6768	7.43762	13.6501	16.8123	5.88018	6.74977	3.84897
ERLIN1	8.07426	2.48404	4.64816	2.64212	1.95397	4.26502	3.35687	3.78651	1.67667	3.07006	0.558509	3.87366	2.49567	9.19931	2.9933	4.49761	3.72995	2.67519	4.96621	3.95314	2.62916	4.78988	2.86762	3.91624	3.95077	2.70817	1.97897	1.84529
ERO1L	15.2656	6.31474	16.7825	14.5336	11.7486	16.4558	8.9971	6.80933	2.3225	0.269248	0.0108678	7.38289	4.01236	33.8755	14.6126	19.6291	17.6745	27.4455	16.1125	41.5422	27.4857	27.8117	13.7507	32.6491	28.1049	13.0879	15.3982	10.9472
ERP44	18.4356	10.6391	11.553	9.63909	4.97072	8.00229	10.981	13.8775	3.24756	5.39882	7.23148	10.8012	5.927	12.5807	8.90145	11.8306	14.1021	25.3448	8.23966	11.9882	10.8552	21.7301	10.4261	15.4349	16.2452	9.04604	9.59028	8.22829
ERRFI1	30.6248	17.459	33.9519	14.6959	15.8178	21.1331	15.5397	23.0393	79.8366	18.9491	6.07012	20.597	19.4012	5.37818	3.03715	8.48655	1.73925	6.73882	3.43218	2.35583	2.78714	7.56672	7.614	7.36753	1.39605	2.00607	1.21498	1.30411
ERVMER34-1	0	0	0	0	0	0	0	0	0.00581461	1.30388	1.79554	1.25807	2.38529	0	0	0	0	0	0	0	0	0	0	0	0	0	0.00433242	0
ESCO1	3.25129	0.602636	1.31947	1.75446	0.445281	1.48392	1.75735	0.764848	7.73452	11.4135	4.78938	8.26057	5.45515	1.74622	0.977334	2.18537	0.774913	2.03094	1.4565	1.03979	3.80504	2.25043	3.00338	2.00624	2.48128	1.29083	0.523907	1.4149
ESCO2	0	0	0	0	0	0	0	0	2.20826	4.34786	0.139262	6.13914	1.14909	0	0	0	0	0	0	0	0	0	0.158838	0	0	0	0.0150951	0
ESD	241.148	122.164	155.058	163.6	122.39	139.842	153.107	128.462	79.2456	79.9555	95.0311	63.5501	96.8877	104.612	58.5447	89.1361	186.401	137.093	114.069	107.151	127.808	112.773	89.9403	141.62	99.8951	114.814	92.831	44.3658
ESF1	3.2221	10.8939	2.80085	5.58942	2.52834	5.79937	4.58907	6.68737	15.0298	15.2333	14.6417	12.8709	22.2805	3.01641	1.54365	3.133	2.32677	2.73187	3.84871	2.82105	3.24739	8.6213	3.48287	3.71686	6.18775	3.58086	2.07264	1.97937
ESM1	0.00649637	4.40143	0.0255862	0.00823366	0.175535	3.28856	1.96284	16.1032	0	0	0	0	0	0	0	0.00403455	0	0	0	0	0	0	0	0	0	0.0245408	0.0125842	0
ESRP1	0	0	0	0	0	0	0	0	4.61639	5.78573	14.5284	4.68792	6.17721	0	0	0	0	0	0	0	0	0	0	0	0	0.00269171	0	0
ESYT1	2.35457	0.954221	1.06398	1.64192	4.05066	1.28049	1.49951	2.20011	8.30832	3.88075	5.03041	5.98182	2.34762	0.146932	1.0816	2.8369	0.588563	2.1851	1.23854	2.49456	1.5536	3.27099	5.13104	2.28951	0.986965	2.36863	2.08727	0.938281
ESYT2	9.64199	11.7335	10.8303	10.6895	8.34811	7.31138	7.96338	7.62496	1.83867	1.41687	3.47223	2.55967	3.02031	7.15609	1.71436	7.16393	5.98097	6.37139	2.47503	5.54465	5.63904	6.06638	6.08857	4.99606	5.21455	4.45548	3.45047	2.63041
ETF1	6.08216	6.2806	3.64462	5.08985	4.25473	7.62413	5.97905	5.63485	17.356	24.3424	13.0133	16.2063	20.307	8.90728	4.87075	6.68524	5.65985	7.92637	7.0379	8.85987	7.85063	8.12649	5.88563	8.28016	11.0828	4.59433	4.0205	2.85293
ETFA	38.7146	36.0624	29.876	41.5375	13.5742	28.096	36.4803	39.7045	13.7336	23.1313	6.58768	16.0358	12.001	48.54	20.1046	34.9581	37.818	42.0591	40.7256	37.529	39.0137	37.5271	35.9611	48.8181	49.1488	38.5983	34.5086	15.2961
ETFB	19.0973	16.2192	19.887	16.7247	20.73	16.2039	15.8102	17.4614	16.6317	4.49282	15.7389	7.24455	4.18929	18.5091	6.4618	24.1972	16.2241	23.4603	25.4518	32.9937	16.366	18.3377	16.6806	20.7415	25.1766	17.991	19.56	13.473
ETHE1	71.4915	54.5915	33.5831	37.4875	57.5138	40.1653	37.4927	41.4499	5.43963	2.25919	19.2376	0	1.35116	25.7749	19.8841	54.1031	39.2051	56.5644	26.2731	45.7805	62.2741	31.5411	57.0487	71.0565	42.6727	25.4568	55.0054	30.5089
ETS2	0.00339836	0.112376	0	0.00215359	0.229563	0.495446	0.0684529	0.134067	7.62915	0.949762	4.16252	7.41408	0.367101	1.07648	0.644724	0.453766	1.07119	2.12227	2.293	1.12302	0.950818	1.25421	0.184719	1.47318	1.36573	1.63039	1.25077	0.67833
ETV1	1.21968	1.56588	0.866343	0.642247	0.947205	1.37284	0.594673	1.02755	0.856133	1.04403	0.857736	1.76379	1.32673	0.00204511	0.101908	0.338969	0.567024	0.315615	0.130777	0.0668383	0.343262	0.304263	0.28342	0.484728	0.00363247	0.251903	0.026745	0.168576
ETV4	1.97479	1.93074	0.00443178	0.937698	0.025337	1.86832	0.254988	1.03579	35.9754	34.5981	15.167	31.1844	26.5774	1.65978	0.45745	0.569541	2.90694	0.0755599	1.95681	1.03628	1.45838	0.703302	3.2875	1.33748	3.37417	0.765126	0.386899	0.17547
ETV5	12.382	5.06736	4.8993	3.95363	2.12588	5.1151	3.43724	4.65574	3.914	3.61039	1.71881	4.03439	1.73915	0.593997	1.93637	1.78676	0.414591	1.79912	2.35182	0.311023	3.56961	1.405	1.08357	2.17066	0.552174	0.247005	3.4353	0.596864
EVL	24.3632	18.9782	21.1717	13.8368	10.7478	13.5196	14.9513	11.8625	7.6636	0.469598	12.4009	3.95133	1.89994	4.31452	1.38606	13.1545	2.30816	10.1117	7.31247	7.69584	7.71547	4.05901	3.28173	11.3233	4.74292	3.62236	1.76119	2.12668
EWSR1	1.57841	1.70477	0.515775	1.63642	0.810418	1.26438	1.26651	1.19748	5.4846	11.9712	14.572	8.79999	8.60255	1.23019	0.998954	1.07318	1.67684	0.34942	0.512779	0.927901	0.954535	2.02627	1.17851	1.83936	1.58181	1.0709	0.957589	0.622108
EXD3	1.04451	2.86997	0	0.0230235	2.00426	0.735651	1.14346	1.37355	0	0	0	0	0	0.703466	0.640027	0.564081	2.33169	3.35449	0.379081	0.639656	0.112113	2.00045	1.11082	3.00594	1.68469	1.25235	1.36356	0.339929
EXOG	1.89161	0.284894	0.667833	0.129594	0.115118	0.0690136	0.235996	0.0840374	1.60053	3.2605	2.29	0.0397211	2.73941	0.0222453	0.346401	0.00529182	0.526089	0.200261	0.0889067	0.18464	0.105177	0.456491	0	0.17873	0	0.120706	0.132046	0.0265748
EXOSC10	0.992082	2.41619	3.52778	1.75436	1.34033	2.27667	2.5693	1.77054	7.63334	8.97713	21.6912	7.31886	22.9483	2.27759	1.45962	1.98629	2.45626	2.79164	2.00456	1.84267	2.35197	3.57142	2.72836	2.62048	2.54116	1.52585	1.76163	1.14924
EXOSC2	4.00739	4.47854	0.0281844	0.559304	0.805667	3.62251	4.86487	5.1757	28.2168	7.02492	38.3169	17.4394	19.5505	4.35922	3.74964	5.36274	0.542596	0	2.32297	5.68582	3.09159	1.6329	2.35004	2.8353	1.91725	4.16757	2.78398	2.38065
EXOSC3	12.5352	1.53662	6.04865	6.03926	5.81494	4.72007	3.56762	2.47936	26.1577	42.4887	21.8819	25.4088	29.9184	7.27901	2.22979	5.33663	6.3496	0.460388	1.51022	13.3091	5.82995	4.01314	0.854026	1.38485	3.67375	3.054	2.57873	1.4968
EXOSC8	5.78611	8.46285	6.23771	6.59286	2.58902	6.30865	9.61905	5.60909	36.9082	23.0725	38.3688	80.1409	50.9414	5.1644	3.11625	6.33462	22.1169	18.3737	14.1902	14.869	14.1164	10.9289	7.30828	8.03935	18.3458	8.54695	7.84946	4.62714
EXOSC9	4.85838	9.21938	8.52608	2.37899	6.86394	3.0773	5.21062	5.84671	24.9992	15.7014	34.6721	17.5734	30.0783	2.34963	2.32237	4.53848	3.02093	2.06277	6.35416	3.59102	8.71439	5.24508	4.6137	3.65506	0.749706	5.90271	2.33764	2.92459
EXPH5	0.680707	0.211409	0.26911	0.281613	0.393309	0.280868	0.491541	0.253342	0	0	0	0	0	0.165418	0.208854	0.129218	0.626038	0.724453	0.714723	0.278311	0.560154	0.886855	1.41368	0.395124	0.381161	1.36578	0.507539	0.560791
EXT1	26.3152	25.7871	23.021	39.0133	16.6795	31.9518	27.7023	37.3471	11.561	13.6711	8.34328	6.61363	5.60348	18.4111	8.14008	20.552	21.7448	10.3454	13.3147	7.58739	16.1034	19.4995	19.8253	10.0466	19.6279	14.4837	9.45055	3.68865
EXT2	7.64604	3.24384	5.08932	3.90777	3.50688	3.31127	5.01208	3.32809	2.25229	1.09938	2.64281	5.13889	1.51048	2.28712	0.923351	3.51229	2.5305	2.05896	3.74098	1.22602	2.65335	4.62094	3.63753	2.52953	2.16659	1.38352	1.28455	1.42685
EXTL2	5.53626	2.82165	8.62135	4.24248	6.22277	5.52199	2.75577	3.17839	9.81691	23.3616	2.71454	8.14214	10.5563	3.34949	0.420229	4.47203	1.12626	1.28616	1.07855	3.9034	1.20087	1.87309	3.34639	0.8928	1.60715	1.61937	0.768554	0.796484
EYA4	0.035382	0.793569	0.0193883	0.371427	0.034639	0.348875	0.302122	0.576543	0	0	0	0	0	0	0	0.000955389	0.329932	0.0206601	0	0	0.0126591	0.311347	0	0	0	0.091528	0.00148998	0.00959568
EZR	0.522178	0.564832	0.710766	0.648587	0.696068	0.71053	0.862489	0.741606	15.7642	13.855	15.9303	16.9616	8.43067	0.203579	0.543448	1.59295	0.067874	1.40257	0.290583	1.06364	1.18598	1.21847	2.18551	1.42146	3.64175	0.552324	1.16527	0.495087
F10	0	0	0.0268388	0.010796	0	0	0	0	0	0	0	0	0	1.83835	0.738749	0.0740614	3.10014	0.571986	2.13307	1.38435	2.24304	5.27329	0.2315	1.82643	0.842641	0.627467	2.04606	0
F2RL1	0.00907644	0	0	0	0	0	0	0	10.1468	4.95511	0.0873418	27.9818	2.55232	0	0	0.349488	0	0	0	0	0	0	0	0	0.0561174	0	0.00879106	0
F2RL2	0.0039015	0.00860093	0.12293	0.017307	0	0.1264	0.0196469	0.0256527	0	0	0	0	0	2.52943	1.50151	3.37283	2.206	4.21799	1.54693	2.15585	3.85266	1.57925	0.609695	1.23665	0.265343	3.72879	0.770882	1.1438
F3	0.0395961	4.71366	1.78229	0.939181	0	0.0687227	0.142425	1.78524	12.3458	1.11058	0.707628	2.32048	5.1502	2.83047	1.16514	2.46613	1.80138	1.70929	0.94434	4.62719	3.91005	19.4959	0.384333	3.98141	0.629521	0.876103	4.45969	2.22287
FABP5	15.9295	5.41879	16.0725	13.6336	9.18877	13.6268	10.4552	8.23782	708.833	1327.35	815.307	704.703	549.032	42.9579	12.4183	27.7447	23.2647	8.65352	26.6434	43.2448	31.0773	9.37569	20.9168	26.3636	47.5843	26.5043	34.2899	94.4499
FADS2	1.35448	0.146552	0.713475	0.868892	1.27235	1.04321	1.08799	0.327823	7.83141	2.47221	2.45603	6.22378	2.84966	1.47521	1.35128	0.882486	1.8362	0.223201	2.89016	1.84568	1.40181	1.48395	2.37133	2.1691	1.23305	1.9227	1.5614	1.45133
FAH	26.5314	5.87458	5.76958	4.23563	6.361	7.37135	8.35948	7.85104	0	2.64016	12.7515	11.3589	4.01989	10.9614	13.813	17.1284	10.4102	14.4718	17.7261	10.5707	16.057	12.0486	1.97877	16.0188	6.12216	8.76011	10.733	7.08479
FAM101B	9.62121	5.95457	9.19009	4.32889	9.34275	4.44959	7.06181	6.93914	2.63102	3.74354	3.37862	2.40373	3.45805	5.90052	3.01704	17.1715	7.39925	10.2905	4.82709	3.83764	13.4136	5.5077	19.8912	4.58243	5.09493	5.37942	6.21015	5.04997
FAM102A	0.586787	0.822965	0.607485	1.69991	1.23822	1.0999	1.2495	0.859822	2.87675	1.9078	1.97286	1.24005	1.00614	5.97305	2.16286	3.25066	3.68286	2.74695	2.7056	5.6674	4.15267	3.51289	3.50846	3.79799	4.70599	3.12232	1.09446	1.17125
FAM105A	0.00371274	0.00545654	0	0.0188225	0.01672	0	0.0186964	0	2.88127	0.0409098	1.24535	0	0.693902	0.0193857	0	0.00922315	0.0482592	0.0249312	0.0516519	0.100566	0	0	0	0	0	0.045582	0.010788	0
FAM107B	12.382	9.18003	4.40018	4.0657	8.25052	9.46315	7.45024	9.90951	8.48361	0.110804	0	0.816447	0.0118541	3.67597	1.1617	1.09057	2.38137	2.59974	4.85711	2.50932	2.4463	2.13997	12.166	2.9003	7.52298	3.59752	0.823613	1.89743
FAM108B1	2.64614	0.627779	0.117984	0.488656	0.39972	0.988488	1.67613	0.2918	11.6245	12.8643	9.05216	16.8265	6.50618	0.622761	0.330769	3.21785	0.34251	0.149006	0.96471	0.330577	2.19121	2.64176	1.54537	2.45653	5.76218	2.06418	0.558796	0.795869
FAM108C1	4.4795	0.521459	0.017468	3.26734	0.2996	1.84101	3.18263	0.80194	7.43725	4.19837	12.9714	13.7834	5.79861	17.7639	9.73647	5.99779	9.33197	11.1683	8.09841	3.48387	8.34868	14.1904	23.9568	14.213	9.66607	3.70689	3.31843	4.49554
FAM115C	0.372471	0.151072	0.0704919	0.0413838	0.762451	0.0489744	0.194875	0.143125	0	0	0	0	0	0.246261	0.183544	0.0120168	0.141472	0.211137	0.0168242	0.222745	0.109467	0.143973	0.0164333	0	0.0149539	0.0730938	0.21552	0.0905199
FAM120A	23.3115	17.2	24.6581	21.1054	11.6963	20.1808	16.3752	17.2504	11.2332	15.8002	14.2961	2.12452	14.0116	28.2844	11.5887	14.3595	15.4729	17.9721	21.5547	24.9942	18.0276	32.0202	12.8045	22.0965	25.3598	15.3799	15.8551	11.7222
FAM126A	10.7247	9.4878	5.8241	6.62389	9.3684	10.7332	11.4826	6.04184	6.56418	11.28	6.36868	3.49034	10.555	5.15337	0.991565	1.44519	2.23952	1.48548	3.84699	4.28661	8.83943	4.27967	6.2434	5.61185	7.3384	3.57571	2.65354	2.14941
FAM127A	50.6084	62.9307	70.0285	62.1281	60.8647	49.4473	42.5105	52.8754	12.725	15.8158	14.47	13.3465	26.206	105.395	71.2051	95.8467	83.9381	71.2471	54.182	95.3414	68.6015	106.517	67.7985	84.1941	94.1046	80.4997	82.9257	57.5153
FAM127B	19.433	25.8662	14.8575	18.7628	18.1848	11.2426	11.8394	20	12.5529	1.22412	5.89802	5.88244	5.4206	14.9808	6.83999	26.2576	13.1649	10.6142	8.77768	15.3271	17.7621	14.1532	17.5987	14.1167	20.0386	15.7934	9.04429	7.53972
FAM129A	2.00619	0.510844	0.357128	0.0191541	0.476406	0.214205	0.57077	0.844613	1.24746	0.185445	0.77388	0	0.984687	0.223575	0.389107	2.21031	3.15526	1.39537	0.735866	0.757296	2.08306	1.93413	4.92869	1.21515	2.03226	0.856341	2.42249	1.22546
FAM136A	9.71681	14.0891	7.91637	16.9681	18.0644	14.016	12.0323	11.8066	55.1549	94.8682	67.7841	63.8382	42.5836	14.8199	7.22151	5.59393	15.0113	8.071	14.6061	13.7286	18.1132	5.34444	23.5154	9.78758	6.35685	4.62249	4.22177	7.4972
FAM13A	0.937235	0.0463902	1.26232	0.27235	0.360842	0.825973	0.403495	0.39912	0.590225	3.55347	0.186921	2.9995	3.81357	0.376113	0.197419	0.10254	0.110463	0.0489138	0.320906	0.381458	0.329681	0.75158	0.0494922	0.679075	0.330269	0.176567	0.235173	0.0454361
FAM149B1	7.77	2.37597	1.04641	6.4382	3.53677	3.7895	1.93535	4.88911	0.18463	2.37683	0.562786	2.03825	0.644654	2.62471	1.4039	1.97172	0.814488	0.729339	1.7435	2.80618	5.29392	4.62519	3.29246	1.36305	0.878153	2.30398	0.655464	0.625374
FAM150A	0	0	0	0	0	0	0	0	0	0	0	5.06961	0	0	0	0	0	0	0	0	0	0	0	0	0	0	0	0
FAM155A	13.2566	10.9074	8.59421	5.19951	7.57317	5.21752	7.47812	7.98068	3.517	3.97359	8.35223	0.684886	3.80198	0	0.9924	0.770659	0	1.45708	2.45275	2.7918	1.50659	2.05857	2.34967	0.0316075	0	0.307386	0.00656767	0.507559
FAM160B1	5.76266	2.92657	3.20127	4.27519	0.788062	2.35816	3.00828	3.33274	1.44721	0.0634673	0.0829524	0.0468823	0.615622	4.51075	1.01396	1.27041	0.960819	2.28938	1.72094	1.91233	3.61245	4.11278	1.53746	3.12212	2.46234	1.07421	0.794851	0.545769
FAM162A	102.858	60.7612	113.466	58.1381	78.4681	57.0318	70.7603	40.8574	61.455	38.9426	74.4346	61.4285	50.7039	41.5489	33.1749	26.51	19.5839	43.1947	64.5113	53.286	38.9293	47.0269	43.069	31.4395	14.4797	38.4845	39.499	24.7366
FAM167B	0	0	0	0	0	0	0.137837	0	0	0	0	0	0	0.928973	0.296736	2.51588	0	1.10281	0	0	0	0	0.743901	0	0	0.465299	0.556733	0
FAM168B	9.42918	15.1775	10.4091	13.4262	8.95915	14.9174	8.36066	10.7573	9.96044	3.1565	2.42877	8.03297	4.92169	9.27549	4.72274	11.0475	11.561	12.1563	13.5018	9.70225	18.004	10.2864	14.5694	14.9816	13.9761	8.98266	6.62448	8.06148
FAM169A	0	0.00323608	0.301794	0.228841	0.0198321	0	0	0	3.47481	4.51719	3.34782	3.01093	5.87466	0	0	0	0	0.266144	0	0	0	0.0262142	0	0	0	0.00831793	0	0.219754
FAM171A1	14.8988	7.5601	13.1188	6.0663	6.71254	12.2067	7.83959	8.71153	6.13998	5.47467	6.73912	5.68227	10.666	10.3078	4.12951	12.5566	2.41105	7.11755	5.62193	8.18247	9.62179	7.88683	7.02167	6.97874	5.36558	8.2146	1.65542	3.47106
FAM172A	4.00867	1.12637	2.5602	2.17574	1.565	1.27302	1.01659	0.986029	0.419873	0.106888	0.277519	0.302489	0.00247247	1.3063	0.171956	1.62091	0.712236	0.639069	0.772339	0.773351	0.510236	0.703847	1.05811	0.457056	0.00891534	0.315937	0.2486	0.314806
FAM174A	33.4502	34.4127	18.9946	13.8859	18.1149	20.2338	19.5099	24.4994	8.28367	6.38337	0.407454	1.90805	10.0554	14.0021	11.2462	14.8706	14.5161	16.0645	18.9974	20.3002	22.5611	16.257	10.213	10.6579	11.7806	10.7768	9.9451	9.11194
FAM177A1	9.52808	6.6626	4.32116	4.4501	4.28899	6.75386	3.19731	4.39733	2.25595	1.30594	7.11067	3.53861	3.71601	7.20136	3.78576	9.9079	6.87743	7.30486	6.33041	4.21925	9.03891	8.51642	5.89574	8.48409	5.49583	3.3579	4.41542	3.67
FAM179B	0.809082	0.00924165	0.57458	0.316137	0.925068	0.713034	0.548873	0.441019	0.0163483	4.92161	0.714609	6.9571	4.56442	0.561813	0	0.00520704	0	1.54827	0	1.5443	0.396718	0.723675	0.854497	1.42647	0.751653	0.0712634	0.190836	0.470683
FAM180A	0.421351	6.44875	0.698137	1.35349	4.31848	1.35331	0.219498	10.604	0	0	0	0	0	0	0.787561	1.47081	2.12463	1.9513	1.61707	0	0	0.951366	0.493595	0.812706	2.42545	0.480255	1.36504	0.543773
FAM183A	0	0.0371931	0	0	0	0	0	0	0	0	0.417475	7.70757	0	0	0	0	0	0	5.98524	0	0	0	0	0	0	0	0	0
FAM188A	7.33788	4.8578	9.78104	12.9309	12.7022	8.6115	5.93666	5.8679	0.0143223	0.573906	2.04475	3.42411	1.11461	2.24362	5.19582	7.26	2.86425	6.36273	10.0399	6.80436	8.20528	4.39421	17.1429	7.08731	2.79295	4.00604	2.30502	2.88646
FAM189B	4.73779	6.32544	3.28875	3.2229	1.5475	2.26135	2.92009	4.29284	2.75272	0.662618	0.797156	1.0212	0.301967	8.55997	2.02562	11.0013	5.56927	8.4223	6.57333	7.32989	6.18567	5.70183	5.80773	9.51044	4.78031	5.94692	7.17237	4.55479
FAM18B1	25.085	21.0668	21.5685	34.1848	14.5574	27.8403	16.2045	12.7909	5.83718	9.96323	8.2642	18.8646	20.4401	33.8203	9.27627	30.8673	39.6407	25.7335	18.4158	18.938	25.3969	15.6722	21.4663	27.2719	29.7529	15.5265	12.5093	7.29894
FAM190B	6.41911	3.50709	4.5784	6.15476	6.12547	3.94835	4.25735	3.76561	0.815373	1.2464	6.111	4.28542	2.37316	1.48924	0.683699	3.20536	1.25178	3.47949	2.46616	2.65934	6.49418	3.30767	2.98791	3.62298	2.29738	2.97478	1.40987	0.786766
FAM198B	6.46986	0.741156	2.18232	0.897351	1.41075	1.0633	0.620059	0.714356	0	0	0	0	0	0.00157579	0.117783	0.0652251	0.0470735	0.36478	0.352682	0.0882857	0.074504	0.722181	0.184547	0.0590835	0.0223911	0.0119707	0.0578764	0.0338845
FAM199X	1.49754	2.00864	0.0894886	1.54242	1.87593	2.06336	0.93615	2.44464	0.61309	0.562104	1.78892	1.16083	1.08613	3.10375	0.26125	2.7153	2.59539	2.77408	2.92154	1.51064	2.22386	3.85262	1.91804	1.8775	2.89475	1.28423	0.910286	0.858953
FAM200B	10.9801	5.72262	4.19295	6.82593	4.75669	4.49499	3.48587	4.19832	0.845531	1.36888	3.15014	2.25329	1.39157	5.16713	1.48794	0.863517	2.59848	1.36244	1.6189	0.387934	3.4129	2.41551	9.44712	3.14321	0.184477	1.76961	0.965235	0.967795
FAM206A	8.47597	8.29123	4.65959	7.0461	7.27651	2.32902	2.34445	9.27338	7.31569	21.5485	22.2685	9.74506	22.4691	4.31364	1.33601	1.063	2.49179	5.60889	6.47694	5.41511	7.43689	3.42339	6.04737	9.57405	1.60856	1.31904	1.32625	1.79365
FAM208B	0.718951	1.13465	2.88179	4.12931	0.887985	0.786241	1.52761	1.4361	9.03028	7.97362	6.40548	6.80671	8.61883	2.65575	1.24969	0.779966	1.03506	1.03888	3.60836	3.13885	3.14535	1.76964	0.453447	1.99377	2.02562	2.54403	0.578819	0.851498
FAM20B	8.83247	4.81206	6.96087	2.72194	3.171	7.30708	4.63173	8.01523	1.17847	2.10278	1.64556	2.31138	0.980966	7.98122	1.95608	5.58651	1.97351	4.69872	5.93881	5.67412	8.40178	6.23479	8.28263	2.91293	4.68	4.94168	2.12271	1.7294
FAM20C	64.3547	62.5144	25.921	29.9322	35.5223	72.3496	51.5711	70.3064	0.1713	0.0848592	0.0129398	3.75896	1.35572	14.4821	5.61236	8.48221	27.8956	15.612	19.6426	13.0539	29.9374	16.2489	14.0699	17.2869	17.6918	13.4675	8.72476	5.81259
FAM210B	13.8558	5.97215	6.82317	12.5094	13.3656	14.2202	11.8608	7.77158	5.74212	11.4856	3.21415	10.5239	1.06511	1.14872	0.51442	1.29131	5.88752	0.753145	2.82065	1.58911	3.58532	1.07849	5.97918	2.13142	0.640106	2.56659	2.44003	1.34539
FAM212A	0	0.610146	5.23233	3.17302	2.15289	0.101894	0.760221	1.98522	0	0	0	0	0	0	2.5913	3.53151	0	3.37912	0.525062	7.90571	1.03525	1.64751	12.1377	4.22216	0.311128	1.11682	0.657986	1.56945
FAM26E	2.07032	1.19535	2.18994	2.66615	2.16438	3.44352	1.4149	0.729243	0	0	0	0	0	1.22256	0.641265	0.0367362	0.168191	0.595812	0	0	0.0304226	0	0	0	0	0.0628463	0.128907	0.276727
FAM3C	24.2738	30.2232	38.5355	31.4951	21.2602	32.3121	23.93	27.1177	8.93542	8.35108	12.7872	12.4869	14.2769	25.0155	7.17073	17.134	16.1838	19.6129	20.8221	19.8697	21.943	26.7432	15.7913	14.9202	24.6658	13.3313	14.6922	7.83105
FAM48A	4.13685	1.94909	6.00809	4.17821	2.44919	4.17022	3.18767	1.4069	8.24599	9.53818	14.107	11.3671	13.8502	1.81165	1.64312	2.41691	3.72289	1.51042	3.75206	2.82549	3.61332	5.06833	3.84661	4.55063	6.25649	2.00816	0.850579	1.55715
FAM49A	0.12808	0	0	0	0.12539	0.0225517	0.0841276	0	0.0144777	3.27442	0	1.7912	0.171871	0	0	0	0	0	0	0	0	0	0	0	0	0	0	0
FAM49B	1.41968	1.05374	0.116638	0.484819	0.333416	1.13093	0.516727	0.802787	9.61735	5.11595	7.86728	10.019	6.59456	2.10129	0.34499	1.54881	1.59125	1.32575	1.39141	2.49093	1.56587	1.03606	0.600113	0.750754	0.505936	0.760538	0.724634	0.210651
FAM50A	37.0832	25.2591	12.6235	17.061	29.1991	17.9491	26.7052	27.9967	7.22071	14.5795	7.13061	0	0.199118	17.1462	8.49781	34.0169	18.2392	29.3724	30.8306	16.0421	19.7494	27.9962	32.4813	16.0586	28.4802	25.8459	21.4454	8.5716
FAM50B	2.45824	3.28007	7.35059	1.69106	4.80691	4.84661	6.51528	4.14713	0	0	0	0	0	3.64517	1.9286	3.25426	4.20432	0.3258	2.36245	1.57703	0.332712	0.19254	0.879072	2.41233	0	4.73479	0.140978	2.32022
FAM53C	2.33377	3.10916	1.72607	3.38312	2.11269	1.71948	2.16804	2.32319	11.6253	3.3014	2.57966	9.37518	9.59162	1.26352	0.466737	2.00996	3.57961	2.55208	2.25126	1.64068	1.14837	2.22698	0.282434	2.9618	1.52369	1.51422	1.10432	0.500057
FAM54B	4.08366	2.07292	2.77693	2.9088	5.52591	2.34	3.54726	2.71067	0.607643	0.237375	0.486413	0.938218	1.59188	3.07635	2.00592	5.07634	1.70888	3.22612	4.4032	5.27568	2.91169	2.26082	4.25677	2.89008	2.46865	2.02336	1.72926	1.9236
FAM57A	8.80632	8.61599	13.5664	10.5396	13.5972	7.5402	12.9238	10.5051	3.63048	6.40179	18.3494	9.44199	13.8271	29.0449	11.5927	26.9238	7.07242	21.2885	21.44	18.0605	27.9	19.4706	13.078	18.7652	25.5125	16.1344	18.1068	12.3202
FAM60A	3.77539	2.09009	0.0334397	1.4617	1.6059	2.29225	1.75297	2.13996	11.0588	11.1726	17.2236	20.2734	15.6256	5.46758	0.997144	1.7137	0.211524	2.75563	1.55523	0.981235	3.06253	3.79052	0.846081	2.90225	1.06738	1.63842	1.46102	1.20042
FAM63B	4.31448	4.3666	3.9808	2.38366	3.0337	1.9001	4.13148	3.01605	7.63241	2.98539	3.93125	6.3784	9.52369	0.574825	0.440451	1.33161	2.68309	2.16497	2.95377	2.01639	2.10306	0.78015	2.74267	2.15039	2.18784	1.41101	0.743861	0.882904
FAM69A	5.78645	3.18034	4.70397	3.37041	2.04319	3.74201	2.27275	2.68637	0.589765	0.118948	0.111026	0.317434	0.00402107	6.18078	0.965535	2.07713	2.50868	3.12636	0.793034	1.28678	1.99373	1.13118	1.17809	1.78259	1.52716	1.05211	0.317492	0.770465
FAM72D	0	0	0	0	0	0	0	0	2.5444	1.3692	1.00717	1.6482	0.899983	0	0	0	0	0	0	0	0.494911	0	0.148594	0	1.01412	0	0.0635469	0
FAM82B	16.4998	12.4887	14.8873	11.912	6.8844	13.7997	11.8268	9.09678	3.48591	2.80599	8.81699	4.48547	0.439307	11.1926	2.49979	5.8343	9.13045	6.59503	6.71293	9.48443	8.15226	8.03227	8.76195	12.4203	5.12183	3.28264	2.82894	5.59345
FAM83D	0	0	0	0	0	0	0	0	61.3508	66.6578	27.294	35.7396	33.5078	0.0468747	0	0	1.57533	0	0	0	1.64003	0	0	0	24.1115	0	0.229552	0
FAM84B	0.023871	0.0385909	0.011282	0.704935	0.0860006	0.096671	0.0961662	0.125563	43.3864	18.4264	14.4914	29.6817	25.3195	0.182806	0.103513	0.27871	1.27216	1.21824	2.02578	0.387952	1.08039	0.937828	1.16777	0.2893	0	0.0405789	0.166467	0.595593
FAM89A	9.04853	23.1823	1.94013	8.65662	10.62	8.27674	6.77332	13.2083	2.31614	0.052494	0	0	0.389374	0.258425	0	3.16779	1.70292	5.27849	8.50566	1.5141	2.37181	1.55973	14.9545	5.6997	8.85616	2.01264	0.964381	2.07024
FAM89B	2.92298	2.86092	2.45531	2.16362	3.65954	4.64158	3.23704	3.58858	0.741006	0.0182239	0	0.508853	0	0.533014	1.38059	2.76816	0.926195	2.11754	1.85608	0.821307	1.77156	0.649772	2.10137	0.621881	1.9122	0.66435	1.33918	0.567401
FAM8A1	11.1563	14.0701	5.8861	8.89765	9.18897	12.4395	8.35897	9.97144	2.42301	0.812049	0.538259	3.26489	0.747011	7.68817	2.54086	5.44561	8.76311	8.62834	11.5466	8.06629	7.76011	8.89616	4.34645	7.81453	5.31902	3.54153	4.87128	3.30229
FAM91A1	12.8478	5.66319	7.07722	2.9683	7.28214	9.39478	3.68783	5.07368	2.77924	3.11158	2.1824	3.35279	1.55908	6.81358	1.19887	2.72888	6.03725	6.33681	6.154	6.39027	5.19725	4.59337	8.28184	9.41606	4.58862	2.31158	3.60365	2.02342
FAM92A1	13.2591	27.9926	29.0118	30.7941	15.6913	13.0687	16.7217	25.5235	6.20118	8.17517	2.95751	9.811	9.66323	12.8205	11.0278	15.2636	14.59	31.8767	9.43457	14.4418	15.4908	10.3008	3.01882	6.32211	15.1811	8.45837	11.0982	3.79248
FAM96B	13.7212	7.71143	6.93296	9.08859	6.19955	5.98626	12.0464	6.75153	2.64025	2.97274	7.15104	2.24434	1.43175	7.13888	8.80765	17.7368	5.61017	21.5949	16.0122	8.86368	16.9461	13.5681	20.8536	11.9396	15.2089	13.9921	11.3116	9.22042
FAM98A	10.753	11.8736	9.49138	11.9793	6.48241	13.7819	15.2174	14.9802	13.73	11.0482	10.4575	14.5017	6.6362	18.0183	16.8451	20.5315	8.08507	16.7073	17.4396	18.9527	13.8456	14.1862	16.0628	12.1307	22.5147	18.7258	13.3047	15.6384
FANCD2	0.0457027	0.0149263	0.0260003	0.0241354	0.0114343	0.0205648	0.28129	0.0166944	4.79237	4.32121	5.10998	2.3041	5.00225	0.324806	0.289019	0.0157686	0.239273	0.0170498	0.0353234	0.0137548	0	0.15114	0.0172513	0.0118352	0	0.0623449	0.0147553	0.0158376
FANCL	2.21538	0.936628	0.358577	0.692342	3.31421	2.15075	3.05647	0.947804	10.3358	9.62146	6.5082	24.5452	18.4207	0.316917	1.27487	3.16165	11.0452	2.853	4.01091	1.27413	5.08831	1.53552	1.90731	2.5109	6.09807	1.94892	1.15369	1.79832
FANK1	6.01688	10.8755	14.982	6.32085	10.8204	7.19552	4.9821	6.37232	0	0	0	0	0	0.0175707	0	3.13487	0	0	1.68538	0.109381	0.415377	0	0	0.658808	5.36792	0.514844	0	0.125943
FAP	63.7712	47.5948	47.9716	23.4304	27.0444	25.9971	26.9231	31.6874	0	0	0	0	0	0.0409564	3.01027	4.01603	9.29853	6.69992	6.67849	5.86408	2.20753	5.82718	10.4245	4.91404	2.67705	4.81807	1.85071	2.81822
FARSA	14.6017	3.19615	6.93006	5.47683	7.63147	8.63547	6.96905	5.57105	25.5344	47.6854	24.9653	19.5516	23.9473	10.5809	11.0226	11.8573	2.56978	8.81893	13.1629	7.72668	9.64521	9.58293	9.88267	14.8764	5.6752	7.8152	6.00446	4.75663
FARSB	4.94519	3.16031	1.88307	10.1219	3.43025	13.4777	4.54386	3.77545	12.4149	17.5021	24.6475	16.279	25.1566	11.5848	7.24127	12.2047	14.1277	10.7018	15.0801	20.1241	5.73768	25.3911	15.4464	15.7315	23.9818	12.3065	9.93127	7.01718
FASTK	4.68955	5.26873	6.92937	3.58339	4.81283	3.682	6.26529	3.09391	4.34392	2.2609	6.24938	1.97047	3.19997	0.930028	2.98292	8.53916	7.464	6.53374	5.54774	4.40697	4.00342	8.3081	8.01989	6.09682	8.43205	8.0894	5.79349	2.83562
FASTKD1	1.17596	5.85698	0.247017	1.09299	1.92219	0.952464	2.63192	3.89467	11.6404	15.4358	17.8305	1.81378	5.69064	6.08712	2.17198	4.04115	5.97267	2.7492	0.424151	1.55726	1.25443	6.89638	3.31437	0	3.87771	1.66999	0.168739	1.52138
FAT1	7.31459	3.57772	3.48191	2.70461	3.55984	4.77311	2.74897	3.3096	3.35915	4.15978	1.91265	3.45361	1.11836	0.683276	0.441927	0.599897	0.374364	0.511766	0.628768	0.710517	1.40745	2.50042	0.794793	0.760063	0.580785	0.272836	0.377662	0.420107
FAU	900.978	728.957	549.862	800.55	650.08	455.765	596.296	483.543	423.624	460.284	461.26	281.587	315.636	674.716	532.084	737.039	803.451	799.731	734.734	613.132	535.708	512.263	799.601	820.086	552.326	793.596	794.984	534.518
FBL	87.8011	40.1412	38.2697	64.1811	55.937	49.6651	57.0071	38.1026	182.398	120.463	114.803	148.3	159.483	71.2472	30.4377	61.7964	47.443	46.455	50.3098	34.1922	34.9337	51.6096	61.0446	59.364	44.1615	45.8402	46.2076	41.7513
FBLIM1	7.75885	3.43649	5.48114	1.85576	3.03503	3.85146	3.11815	3.73392	3.83334	1.47012	2.39377	5.99101	4.38766	2.03633	0.927181	1.75706	1.74534	1.21753	2.90321	1.31583	3.58934	1.44585	1.37139	2.00924	1.18448	1.77049	1.86216	0.704188
FBLL1	0	0	0	0	0	0	0	0	2.31484	0.0247751	0.0340005	0	1.06021	0	0	0	0	0	0	0	0	0	0	0	0.152917	0	0	0
FBLN1	3.00487	0.755161	0.248005	2.36871	1.66742	1.53004	2.94264	0.645881	1.52904	3.7846	1.27422	2.47748	3.26932	1.3831	4.77849	9.70942	13.505	5.73369	7.63899	5.67632	5.66883	8.95097	6.87964	5.81164	4.09567	7.84978	3.90817	6.58295
FBLN2	0.563813	0.098436	0.00314979	0.549882	0.0270115	0.032387	0.0704769	0.236625	0.70432	0.132182	0	0.149124	0.894753	1.44759	1.05123	2.97756	3.93718	2.0944	2.83713	1.51636	1.47251	3.01104	2.82555	2.18076	2.38576	1.17068	1.49302	0.823095
FBLN5	30.3017	4.99525	18.2637	24.0835	7.02667	15.8573	17.0157	7.84137	0.142107	0	0	0.571387	0	30.8755	20.9555	44.6738	23.8982	33.7682	24.6106	25.5195	18.2374	31.2357	38.8943	47.3905	21.4446	14.2381	21.8601	29.9417
FBLN7	13.3125	4.98399	14.9462	10.7304	4.62386	6.27269	9.3363	5.36218	0	0	0	0	0	1.15391	0.954076	0.823492	0.0381312	0.354581	0.244873	0.667469	0.386246	0.488948	1.11619	0.765753	0.036275	0.493143	0.47166	0.512358
FBN1	43.5391	76.5404	68.2415	68.402	54.6742	51.1864	39.5034	64.4076	0.00290855	1.0579	0	0.264237	0	10.8163	8.81722	23.3798	16.752	20.1933	24.4667	35.0546	12.6677	22.9884	15.6889	18.8045	20.3496	16.444	25.1431	13.8868
FBN2	0	0.00537919	0.00961032	0.337096	0.0988981	0.0197632	0.110588	0	0.615345	0	0	0.197163	0	7.40443	8.14744	9.65462	14.2805	14.6811	14.02	8.44676	17.3486	14.5975	10.0137	18.1299	23.6706	8.05164	7.61709	9.95406
FBXL12	1.52596	6.13619	0.912636	3.47411	1.59074	1.37327	3.34409	4.45925	25.1625	8.20897	8.99308	19.2548	6.29895	10.0948	3.82938	6.87077	12.81	12.3342	5.20906	14.6197	9.3016	13.9616	8.44802	14.8845	1.39772	10.8218	6.00771	2.73213
FBXL2	3.54589	0.630671	0.572858	0.120226	1.07814	0.274393	0.545921	0.297001	0	0	0	0	0	0	0	0.00280531	0.543105	0.242658	0.282788	0.611762	0	0.134442	0	0.757992	0	0.328477	0.0262502	0
FBXL3	13.8763	7.60702	5.16903	8.71415	4.05093	8.48003	4.08422	8.3869	3.7092	4.33544	4.65239	2.03936	4.19728	3.10553	2.4779	3.18247	5.5107	4.95111	2.6157	1.9572	7.15953	5.44234	11.1715	7.76727	10.5761	1.81741	1.47112	2.02361
FBXL5	7.45061	9.17056	9.92752	7.08583	5.0255	6.59986	6.04611	8.1607	5.58705	4.32932	5.85027	6.40679	3.50796	3.27554	4.82116	6.49933	3.19545	5.37902	3.83001	8.08049	4.66729	7.5745	6.86895	5.79397	6.20506	6.05032	1.93874	4.16957
FBXL7	7.99592	8.34147	1.54976	0.454367	4.64963	3.97215	2.80181	5.16686	2.00572	0.241321	0.00788525	3.0126	7.28784	0	1.21257	1.88089	1.2302	1.34809	1.11719	0.776839	2.07686	0.682879	1.05226	3.52926	2.05691	1.80929	0.61667	0.393565
FBXO28	2.31306	2.30344	2.19181	1.77571	2.95101	1.70313	1.74842	2.36327	9.38265	3.15221	6.67213	7.84576	6.1294	2.34058	0.96751	2.68777	1.00908	1.98668	1.92192	1.31134	2.62575	2.08133	2.90727	4.61589	0.241879	1.38318	1.21016	0.823587
FBXO32	6.4361	3.76781	1.03609	1.26544	2.66316	3.47954	3.38526	2.72878	0.141336	0.0026564	1.0007	0	0	0.084233	0.00718722	0.163871	0.616146	0.0356149	0.747085	0.49563	0.46918	0.363069	0.306306	0.463542	0.549263	0.370658	0.182363	0.132331
FBXO4	1.29301	0.878897	0	1.02937	0.691478	0.719997	0.97669	0.265677	0	0	0	0	0	1.18852	0.876095	3.02137	1.70695	0.922529	0.618356	1.61984	0	2.11662	0.823622	3.65393	1.69881	0.0992163	0.0860996	0.705718
FBXO45	2.09047	1.04647	0.273248	1.35368	0.287771	2.56932	1.21819	0.990361	11.5342	5.36767	6.75775	3.46822	2.97398	4.47649	2.10298	2.40947	0.148322	4.4442	2.38123	2.91774	2.94847	1.54869	2.66705	1.7446	0.790167	2.03029	0.495132	1.19577
FBXO5	1.99296	1.15922	0	0.316695	0	0	0.0303203	1.38561	40.1907	8.93839	5.77743	11.8447	9.48775	0.738796	0.0979102	0.00747869	1.487	0	0	0	0.668886	0	0.163638	1.82428	1.04234	0.0284314	0.379061	0.0751138
FBXO9	0.684389	0.203696	0.248467	0.384037	0.344367	0.178062	0.490966	0.125696	3.02183	1.50516	0.107749	0.10397	2.58626	0.0116454	0.134711	0.201834	0.31061	0.231068	0.917553	0.031069	0.456213	0.375529	0.454612	0.0267329	0.0118196	0.104714	0.218487	0.155018
FBXW7	1.52785	0.602564	1.13357	0.775761	1.20988	0.955539	1.04702	0.32257	5.06842	3.62489	5.05173	2.0837	2.46752	0.00813204	0.329241	0.726885	0.698418	1.17656	1.08878	0.0253116	0.211468	1.08469	0.49206	0.958278	1.22774	0.507444	0.124449	0.189438
FBXW8	0.932584	0.834892	0.59375	0.573557	0.111499	0.512475	0.512569	0.578815	0.41482	0.523579	1.10806	0.175264	0.00471697	1.00069	0.700848	1.87763	2.02927	0.424878	0.72717	1.29657	2.47885	1.42468	1.514	2.84673	1.5648	1.16392	0.684773	0.823661
FCGRT	21.8582	12.7045	12.056	9.55783	17.566	18.0529	10.6255	13.092	1.03341	1.77128	1.98144	1.73174	0.611488	3.76297	4.75216	16.8141	10.7679	9.08009	8.37238	3.30043	5.99164	10.3047	8.53121	9.97398	5.65014	8.53925	6.94421	6.34908
FCHSD2	5.06446	1.01497	1.32212	0.14773	5.38033	2.36014	2.37718	3.56367	2.18941	0.0934061	0	0.507133	1.64882	2.88578	1.16884	3.48188	1.534	1.68279	1.82428	1.07344	1.84638	5.09965	3.44497	1.90159	0.54049	1.06776	0.953952	0.799753
FDFT1	42.7425	13.3214	20.6122	26.7086	30.16	30.996	37.6045	16.3393	122.914	56.3572	65.8639	83.4462	51.0037	52.5394	40.2755	63.8626	53.095	49.477	53.1543	51.0894	70.9594	76.995	59.7706	58.728	36.5672	52.171	99.9222	42.5494
FDPS	3.82475	2.16219	3.17935	2.74597	1.94414	2.95981	3.03468	1.64334	6.00559	15.8752	1.92616	11.2569	15.8952	2.14864	1.51898	4.75072	3.33486	3.22949	2.39709	2.37971	1.16859	3.35875	3.37059	2.36533	2.22427	2.85035	4.4674	1.81883
FEM1A	0.912182	1.44566	0.359266	1.00082	0.275906	0.441084	1.09696	0.850416	6.18541	3.85271	3.38762	7.27754	2.101	0.225111	0.073798	0.858218	0.420297	0.63996	0.284114	0	1.79256	3.68747	0.185008	2.09424	1.09429	0.180008	0.250545	0.297231
FEN1	0	2.43923	0	1.93729	0	2.21735	2.58488	1.27502	20.4478	41.2835	16.9669	40.8384	45.0048	0.00992663	0.432816	0.106263	0	0	1.66628	0.556154	3.42616	1.42592	0.155006	0.425364	2.32736	1.72363	0.552411	0.569215
FER1L4	1.09777	0.00292276	0.231844	0.00252054	0.197031	0.144966	0.120175	0	0	0	0	0	0.109118	0.0138451	0.0215595	0.666944	1.04691	0.0267084	0.166003	0.667957	0.376397	0.615577	0.70263	0.98261	0.0983653	1.02171	0.26196	0.148858
FERMT2	8.54312	7.07504	8.90433	12.3733	3.26156	7.43423	4.52538	5.73379	12.8384	8.90121	2.7024	10.0642	6.42708	5.86531	2.70797	5.51498	2.92024	3.4738	1.78896	3.07472	3.95294	7.21463	4.67981	5.18098	1.62664	3.95034	2.10442	2.13893
FEZ1	20.0077	12.5791	9.19108	10.4632	3.39328	10.8133	13.5566	8.75415	7.39836	0.468988	4.35449	7.20693	4.12679	4.36082	2.65677	3.42106	1.47386	7.1229	5.13955	5.11231	6.2306	3.65788	3.13137	0.443292	4.29682	6.64621	2.33111	1.3233
FEZ2	10.7909	11.3695	12.2829	12.6219	10.5406	10.5118	11.8829	14.3831	2.4954	1.75684	1.78854	3.94422	2.08866	7.68676	7.43251	17.5464	13.3051	17.7728	24.0448	12.6798	35.1364	22.7023	12.523	19.2339	35.1333	15.6358	7.05425	12.5709
FGF1	0.612546	0.0995403	0	0.00107977	0.272401	0.117304	0.171606	0.229665	0	0	0	0	0	0	0.184717	0	0.199328	0.200228	0.00592614	0.304606	0.0385585	0.228208	0.318364	0.202528	0.268636	0.181834	0.0676626	0.0637692
FGF11	4.40459	0.0424946	2.50535	2.87677	1.9966	1.63932	2.03846	0.506969	0.0250573	0.0482727	0.105996	1.90201	6.59385	0	0	0	0	0.38832	0.0670429	0	0.0396559	0	0	0	0.17877	0.291272	0.00933504	0.180355
FGF19	0	0	0	0	0	0	0	0	1.62357	4.69781	4.19144	1.5412	22.2136	0	0	0	0	0	0	0	0	0	0	0	0	0	0	0
FGF2	80.8391	32.437	65.2964	53.6157	33.2269	32.3319	24.4519	34.7204	13.7538	12.9513	5.52275	6.62077	5.46443	13.3491	10.3438	23.909	25.796	20.5441	19.32	3.18087	18.6118	30.7896	19.7109	10.7316	25.0538	9.91568	12.9145	9.34902
FGF5	0.728096	0.383712	0.0154485	1.48054	0.0220803	0.66517	0.308628	0.98325	0.0446144	0.132607	0.0337011	0.0761875	0.0672556	11.2749	3.3088	2.86229	5.54457	2.96314	2.14865	3.06783	8.06938	7.99691	1.98213	5.17652	9.8976	4.0192	2.52877	2.58428
FGF7	105.846	104.43	116.441	104.13	78.5915	87.2049	54.1684	58.8808	0	0.00665957	0	0	0	21.0592	9.00913	16.3296	67.5552	22.768	19.1919	17.1796	30.4178	39.5744	33.8331	22.777	36.3774	30.1624	21.2944	15.5095
FGFR1	1.39341	0.654681	0.612321	0.637542	0.485755	1.12985	0.676355	0.791047	2.76181	2.92249	3.19231	2.16601	3.38065	0.832615	0.595918	0.844766	1.03973	0.546714	0.66734	0.634903	0.855609	0.953851	0.602506	1.02732	0.798353	0.562228	0.371681	0.41404
FGFR1OP	0.035266	0	0.594476	1.80129	0	0	0.248626	0.510129	21.5461	7.15709	15.1161	5.33747	13.4361	0.828622	0.344086	2.13324	3.36922	2.51021	1.37375	1.79585	2.2636	0.16794	0	2.10412	4.05557	0.672766	1.22283	1.36385
FGFR2	0.163351	0.00600183	0	0.00376429	0	0.00601388	0.0149562	0.00976407	0.291488	0.391968	0.0847201	1.49875	0.0216433	0.00258461	0.00402473	0.000922262	0.00482564	0	0	0.0040224	0	0	0.0050449	0	0	0.00911589	0.00503411	0
FGFR4	0	0	0	0	0	0	0	0	0.922646	0.0265513	0.518227	1.36376	0.489834	0.0051259	0	0.00365812	0	0	0	0	0	0	0	0	0	0.00278138	0.0427877	0
FGFRL1	0.590094	1.00429	1.06339	0.712623	0.438728	0.529798	0.714854	0.658855	0.322026	0.440538	0.214281	0.00432518	0.0286361	2.37626	1.96141	3.57489	1.80901	1.12146	2.69131	2.05074	1.67208	1.45807	4.12283	0.791447	1.6349	2.20286	1.56904	1.198
FGL2	0.797037	43.0756	11.499	22.9895	32.0008	28.0816	14.9123	33.4995	0	0	0	0	0	0.0213418	0.432034	1.43169	2.55018	5.14628	33.7346	59.7853	2.2956	1.64231	4.79056	0	3.52534	8.8706	3.30169	5.00988
FHDC1	0	0	1.00198	0.478542	0.0181856	0.0163534	0.244022	0	5.14429	1.83646	1.44334	6.87097	4.16829	0	0	0.0300947	0	0.108466	0	0.0218761	0.166151	0.0480756	0.356683	0	0	0.011441	0.0312896	0.0251887
FHL1	2.86099	6.99965	2.45999	6.87606	2.14562	2.31911	1.82716	4.13115	1.36525	2.32359	2.00316	1.82654	2.17055	1.33364	0.7666	3.01871	4.13994	1.75925	4.24151	2.52455	0.31003	1.98734	1.24446	1.3779	0.931746	1.71334	1.63926	0.918321
FHL2	168.835	175.676	109.017	130.28	124.309	79.4034	116.146	151.524	3.1428	3.10827	4.70493	5.42588	4.25113	44.7528	32.1158	62.2672	49.6034	61.9409	41.1069	45.8622	36.7335	59.8814	38.6084	54.5175	44.0825	49.5233	40.7929	27.616
FHOD1	2.12517	7.11476	0.342289	5.53329	3.33286	1.5123	4.34225	7.94639	4.29825	9.34496	1.87608	4.0619	1.57166	1.67213	0.956885	2.6523	1.69888	3.10031	0.944585	0	1.28506	2.58665	1.84528	2.43694	0.671662	0.698928	0.263047	0.635271
FHOD3	5.5967	2.46294	3.19902	2.32532	1.43071	5.12483	3.46627	2.95922	0.0619461	0	0	0	0	1.21185	0.200906	0.272936	1.29046	1.24444	1.25227	3.01185	1.26359	0.157593	2.19453	0.542982	1.24401	0.265027	0.666695	0.495414
FIBIN	5.25959	0.748676	4.55458	0.408357	0.470586	0.52897	1.27167	0.343533	0	0	0	0	0	0.00757793	0	4.9105	2.46184	1.8127	1.75661	2.40587	1.18235	1.7624	0.828317	1.29889	0.215356	1.71878	0.177117	1.73815
FICD	0	0	0	0	0.57101	0.706043	1.75589	0.416845	4.61504	6.2712	0	3.81736	3.45137	0.0137927	0	0	0	0	0	2.06068	0	0	2.15375	0	1.66588	0	0.460533	0.296587
FIS1	67.8437	75.6662	43.7347	63.0543	28.5437	45.0267	44.2211	57.0405	46.6731	16.4224	45.5618	14.1956	27.5643	31.0301	15.9306	51.3485	20.8267	36.1415	29.0643	14.195	35.6944	22.764	51.4852	32.0201	32.1822	34.1427	27.2652	7.73041
FITM2	0	0	0	0	0	0	0	0	0	0.191529	5.89525	0	0	0	0.296116	0	0	0	0	0	0	0	0	0.636606	0	0.567512	0	0.170378
FKBP10	72.203	79.4094	94.9821	87.5034	80.0331	75.7562	74.9586	71.3156	3.3744	8.47369	3.89295	20.9018	11.6722	104.799	54.0693	94.6434	83.6464	87.522	103.291	85.8019	86.6407	100.061	101.508	81.5273	74.8046	64.3572	98.3364	38.6684
FKBP11	56.7533	25.8914	69.6747	47.2678	26.4628	32.6278	25.6607	39.2401	5.71398	7.13933	6.46871	7.24055	10.2724	28.3148	12.3799	21.1622	12.9787	11.0978	13.6516	16.7249	10.1999	23.8429	11.073	19.5799	12.7726	9.40812	13.6283	4.15215
FKBP1A	5.92707	4.45858	5.52167	10.1647	6.51127	4.70514	4.81062	4.62598	19.6339	13.8302	12.8131	14.0619	12.4289	3.50507	2.86899	9.252	3.41893	7.06499	3.59195	8.14739	3.8509	6.87762	2.93837	2.8282	4.5495	5.07663	4.07615	2.97939
FKBP3	68.6723	43.0115	49.5489	25.6187	24.2334	37.0544	33.8478	38.9577	214.521	197.048	194.817	92.28	180.138	28.7732	18.4276	38.0521	39.3915	30.525	23.2426	48.6208	31.9721	33.0726	19.6667	12.134	33.8707	24.1805	13.6413	10.0575
FKBP4	6.53309	4.80078	3.12957	2.69063	2.17352	1.69961	3.24058	2.5755	34.57	25.112	26.3374	38.9982	15.7475	2.46527	3.33651	7.12865	5.59156	4.8379	4.67096	2.91776	3.25213	7.03669	3.08915	7.00998	6.05458	5.8528	4.6001	3.01052
FKBP9	15.3509	13.0683	13.6525	17.4943	13.5685	12.5371	14.3379	9.36038	0.460195	0.00754521	0.859443	1.82589	1.64025	7.98389	4.08289	10.5675	6.53532	4.80509	10.8458	7.46738	10.1344	8.25007	11.8221	9.90113	8.33616	9.19071	10.3377	9.34982
FKBPL	1.77175	0	0	0	1.40289	0	0.784354	0.128015	2.50559	6.14346	10.4919	3.78174	15.4901	0.321923	0.527679	0.0604583	0	2.09184	0	0.316423	0	0.115896	0.132286	0	0	0.698719	0.0754303	0.121445
FLAD1	1.82368	1.22946	1.21512	1.18538	1.20555	0.840176	1.3649	1.56211	3.48418	4.80329	6.36189	7.01953	12.1063	1.37737	0.598558	1.60642	1.46795	0.763977	1.35004	1.39583	1.95506	0.9561	1.70517	2.51122	0.848243	0.398182	1.06953	0.709665
FLI1	0.568144	0	0.450105	0	0.0735225	0.714052	0.378182	0.536725	0	0	0	0	0	0.017049	0.194689	0.253481	0.700293	0.372741	0.272555	0.0353775	0.389607	0.466478	0	0.578362	0.10094	0.3022	0.110689	0.0611012
FLJ42351	0	0	0.802032	0	3.43898	0	1.79455	0	0	0	0	0	0	0	0	3.13009	0	0.683714	0.354127	1.37897	0.418934	0.303044	0.691799	0	0	0.480789	0.542394	0.635106
FLJ44635	0.403639	0.432204	0.263444	0.182708	0.467423	0.0934072	0.174225	0.151655	0	0	0	0	0	0.622234	0.437584	0.307977	0.637088	0.0774415	0.240663	0.187427	0.189803	0.0686491	0.235071	0.161269	0.142606	1.54658	1.75368	0.935165
FLNA	0.755952	2.93478	2.09081	0.428323	1.50458	0.187051	0.294618	1.53872	0.880604	0.188155	0.888939	1.1962	0.303589	1.2648	2.55371	1.64749	4.70292	2.8948	1.21019	0.967515	5.44156	2.87774	8.37913	4.32748	5.38781	4.65433	3.62065	3.38045
FLNB	1.3244	1.23939	1.0721	1.05569	1.87086	0.845389	1.17305	1.28167	0.45736	1.004	0.412405	0.601497	1.51353	1.0575	0.614479	0.500979	0.350409	0.561641	0.793364	1.06348	0.887357	0.929914	0.864164	0.844174	0.965866	0.342069	0.478693	0.370803
FLOT1	34.6467	22.6228	17.7288	26.795	18.2881	12.3343	25.5623	22.6583	28.8479	17.4603	10.202	25.8631	18.9034	45.3817	22.6324	57.6429	54.1329	44.3609	64.155	29.9008	67.4825	49.9639	49.9373	69.2516	63.6538	58.581	41.5347	31.9308
FLOT2	7.79453	2.96615	3.00725	0.239415	2.28342	2.69758	3.05399	2.94163	9.43434	9.91916	11.3165	12.2972	12.8364	2.59557	3.34121	6.5758	1.8092	7.14342	4.08028	8.3482	7.69042	8.81799	2.63445	8.99044	11.3718	7.37997	9.34055	5.70534
FLRT2	5.92675	3.86238	3.25592	4.43498	2.23242	4.48739	3.39571	5.91963	3.60101	0.0255585	0.0100215	1.51226	0.406242	0.374294	0.335879	1.60271	1.0068	0.636381	1.97767	0.809592	1.45475	1.49711	1.13922	0.764561	0.40565	0.110155	1.17562	0.659347
FLT1	0.0056575	0.00207868	0.00334234	0.00537786	0.012739	0	0	0.00929964	1.79444	1.71998	3.81286	2.39779	0.579615	0.222782	0.145665	0.670215	0.588301	0.427392	0.669014	0.567001	0.139667	0.57251	0.326736	1.02848	0.0174895	0.287184	0.116442	0.0794011
FLVCR1	0.0572782	0.598978	0.0763544	0.982838	0.0595264	0.142745	0.909687	0.521459	33.2135	10.0497	19.6064	32.7672	8.3405	1.44169	0.16718	0.621152	1.30291	1.59768	1.16465	0.620592	0.108772	2.3867	0.0598728	2.60829	0.0272414	0.324563	1.02846	0.302314
FMOD	7.51018	1.72583	7.27571	0.921876	3.2756	8.41091	7.81099	1.03716	0	0	0	0	0	3.73682	5.93769	17.5247	9.05572	10.71	5.18145	6.5989	5.51671	1.93011	11.8488	24.7134	10.5113	9.48449	10.9917	12.791
FMR1	1.90848	0.962218	0.63752	1.17024	1.06637	0.848021	0.75194	0.702943	0.227412	0.184978	0.43848	0.118073	0.68326	0.364459	0.172414	0.456543	1.7026	0.427184	0.288865	0.521731	0.59257	0.757365	0.840456	0.0535405	0.497116	0.12433	0.148905	0.352723
FMR1NB	0	0	0	0	4.03965	0	0	0	0	0	0	0	0	0	0	0	0	0	0	0	0	0	0	0	0	0	0	0
FN1	323.457	204.365	229.981	225.663	206.449	179.459	225.794	249.397	2.94401	2.59774	2.79627	4.22047	0.801267	84.603	120.56	101.425	87.2969	80.4165	69.9417	128.917	84.3881	62.426	52.6911	88.1858	71.1348	117.685	197.756	132.358
FNBP1L	1.04308	0.439814	0.289544	0.43295	2.43537	0.44424	0.416722	0.34165	6.95968	7.08847	7.96593	8.40019	8.65547	0.0100486	0.365108	0.721902	0.0812992	0.0129231	0.468541	0.218939	0.372163	0.504055	0.523034	0.0986768	0.464051	0.476186	0.190127	0.132047
FNDC1	35.6341	10.8604	2.45736	5.44993	14.1929	3.91464	9.13211	7.19622	0	0	0	0	0	0	0	0	0	0	0.0277853	0	0.016435	0	0	0	0.345751	0.0188617	0.0193441	0
FNDC3A	6.72542	4.55553	2.49153	1.71188	1.65362	3.44365	2.86554	3.54384	0.736914	1.2992	2.17853	0.316988	0.898388	3.12631	1.03592	1.94571	6.29405	3.83556	2.76333	2.71045	4.25857	2.10907	1.48817	4.20391	2.9341	2.28752	0.688417	1.80822
FNDC3B	16.7899	11.2631	13.9241	8.71969	10.3951	10.9957	9.92419	8.33447	2.60325	3.56319	4.68117	1.43938	2.52392	6.64469	2.82562	3.58796	8.60379	7.97043	4.51304	7.27328	2.65404	9.28675	5.94975	7.76154	6.46915	4.56885	3.06024	3.26328
FNDC4	4.93281	6.90442	9.95455	3.75118	6.27646	5.64414	5.9932	8.75193	0	0.219611	0	0	1.96012	4.64702	2.9709	7.39132	2.28993	7.67635	3.48575	7.12607	7.15196	5.40658	9.68228	8.39434	3.58235	5.72337	6.52195	2.14895
FNIP1	1.41547	0.254551	1.88966	0.987842	0.484136	0.10481	0.842122	0.301066	0.784134	0.0339018	0	0.761006	0.491553	2.46359	0.0539562	2.05117	2.02489	1.17642	1.39867	1.12164	0.958379	1.8013	2.98936	1.53116	2.47407	1.11116	0.840706	0.894096
FNTA	11.1908	7.47269	12.9575	8.39668	6.45565	20.0137	17.0697	9.4254	3.84011	5.85487	5.45464	6.54714	2.74313	16.4999	11.634	16.8119	25.1186	17.0715	18.6208	19.1784	30.11	14.4733	16.5739	15.7266	11.2624	20.9802	8.52232	14.03
FOPNL	21.4688	11.3664	15.3538	17.7765	7.64667	20.1108	18.2724	9.48201	15.8587	17.067	9.12899	12.9935	15.275	20.8994	11.3472	24.9041	13.6808	29.5982	24.4313	13.1677	29.5245	20.4225	21.019	24.8826	16.0349	15.6952	9.25923	8.56012
FOS	6.43877	5.06115	1.80524	0.061474	0.109214	4.17399	0.976992	2.79047	30.3426	510.358	493.478	72.9941	540.619	0	0	2.43994	2.60063	0.325699	0.421738	0	2.09544	3.10374	0	0.113043	0.224912	0.0114516	2.4546	1.8909
FOSL1	4.86323	12.4618	4.79469	7.36674	4.87478	5.40017	7.66298	11.8621	0.530214	0.691445	1.2077	2.65711	0.0268992	13.106	7.99336	13.0068	13.6623	3.89773	7.96616	12.3231	43.4409	11.9532	20.6785	17.5501	20.5628	4.40026	15.772	8.3177
FOSL2	1.8883	4.14352	0.79536	0.452896	2.39169	0.876228	0.528276	2.15551	0.485811	0	0	0	0	2.94989	1.67037	5.89621	2.21583	2.86181	5.01688	2.06012	3.91169	2.88815	7.66231	3.30071	2.55389	3.88243	1.82893	1.26783
FOXA3	0	0	0	0	0	0	0	0	3.60846	6.83965	9.73008	1.00171	1.37604	0	0	0	0	0	0	0	0.162392	0	0	0	0	0	0.0127424	0
FOXC1	6.2137	9.96283	3.99216	10.64	9.56679	5.13107	7.60295	7.18341	0.0197247	0.0075999	0	0.825248	0	0	0.575749	0.174339	1.997	1.22272	1.53048	0.205506	1.74813	2.61942	6.90757	0.106095	0.234541	4.18444	0.59522	0.757194
FOXC2	0.949559	0.766407	0	0.305807	0.140205	0.315201	0.235167	0.511757	0	0	0	0	0	0.0677327	0.253134	0.0870081	0.202338	0	0.54141	0.0843292	0.0640486	0	0	0.0725599	0	0.27932	0.0452314	0.194197
FOXD3	0	0	0	0	0	0	0	0	28.9163	15.9579	4.80096	15.8083	31.9369	0	0	0	0	0	0	0	0	0	0	0	0.0782334	0	0	0
FOXF1	0	0	0.00804536	0.00647253	0.0459962	0	0	0	0	0	0	0	0	2.30206	0.276815	0.685061	0.497849	1.02877	0.923607	0.276655	1.30275	4.62065	1.59611	1.57109	1.38927	0.18327	0.108817	0.254836
FOXF2	2.70409	1.73209	2.60127	2.37328	0.0538831	1.30828	1.68706	1.41607	0	0	0	0	0	0	0	0	2.17733	0.16069	0.582601	0	0	2.13669	0.0812951	0.278861	0	0	0.706914	0.820963
FOXL1	0.221479	0.789645	0.00646151	1.02407	0	0.232537	0	0.485415	0	0	0	0	0	1.856	0.444639	0.646991	1.11955	0.826244	2.16829	0.666572	3.20635	3.95515	1.9507	0.764724	1.82581	1.21626	0.166845	2.55834
FOXM1	0.081606	0	0.00818131	0.0752217	0.00668189	0.114166	0.00747176	0	2.27591	1.77462	2.73526	1.43637	1.29241	0.174313	0.120639	0.0396235	0.0337508	0.129524	0.0825681	0.426014	0.0732589	0.0353288	0.0100812	0	1.46779	0.00700629	0.0589209	0.0370203
FOXN3	3.96289	1.49754	3.02086	2.71237	1.19675	1.80261	1.78149	1.34322	3.57103	7.23056	6.46611	3.61575	4.8385	0.722683	0.306098	2.10424	1.27913	1.05953	2.01027	2.38437	2.13213	1.67085	1.97484	0.998705	2.83422	1.63757	0.611295	0.507642
FOXP1	1.2289	0.549532	0.8331	0.998823	0.560592	0.686052	0.987415	0.873864	0.154515	0.818953	0.179488	0.557022	0.114745	0.96111	0.339912	0.700722	0.813588	0.471371	0.563162	0.486756	0.74324	0.760495	1.17964	0.89	0.593144	0.707578	0.327255	0.449536
FRA10AC1	9.93663	6.66691	5.89206	5.69038	7.24832	5.00864	6.99598	6.12683	3.11633	6.0757	0.861752	0.0131632	11.1117	8.64722	3.76526	8.75954	11.0661	15.2449	12.1387	12.0235	14.4298	10.9424	10.3602	12.2408	15.3983	7.22417	7.12177	4.75559
FRAT2	0	1.2296	0.00934794	0.721965	3.26003	0.720887	1.19521	0.702256	26.5026	40.2989	18.8427	45.7877	20.0837	1.49746	0.578938	0.0368508	0.269945	0.239067	0.908044	1.35007	2.58789	0.0706416	5.24105	0.885069	0	2.01735	0.321836	0.592191
FRMD3	0.00176783	0	0	0	0	0	0	0.0813653	0	0	0	0	0	0	0	0.0010979	0.0631913	0	0.0983766	0	0	0.315697	0.0120114	0.189528	0.0218601	0.377317	0.00171224	0.0771892
FRMD6	17.8836	5.0675	11.7775	8.15174	4.0388	11.2611	4.85024	6.82139	3.86645	1.6027	0.0911895	4.96412	0.573245	27.1036	7.0618	11.095	13.9853	9.72824	7.21664	8.92634	15.9282	17.6108	13.521	14.4706	11.8444	5.56294	4.30718	6.1734
FSCN1	3.7997	4.02319	6.82651	3.96773	3.11886	2.31195	2.3093	2.70755	2.68862	4.57492	1.99418	2.66129	1.65286	4.47942	3.39887	5.45775	2.43297	2.38812	6.24966	6.89522	7.47038	7.3537	8.83874	5.5839	7.17509	9.34233	5.25746	4.90368
FSD1	0	0	0	0.233432	0	0.0573743	0.0713437	0	14.6227	4.28589	25.5332	11.4917	11.053	0	0	0.0175974	0	0.475674	0	0	0	0.084334	0	0.858503	0	0.107039	0.0137221	0.176743
FST	32.9621	29.2051	40.4119	20.703	24.2758	18.4074	29.3235	20.8721	43.8168	8.68626	2.90011	30.32	3.89114	4.32617	11.5073	21.1861	17.7764	9.25048	44.6721	3.53313	20.4817	18.8962	20.7546	12.1912	20.82	11.093	14.2773	6.10215
FSTL1	657.407	544.323	534.823	634.416	528.726	549.749	483.816	439.854	12.5343	9.6043	3.8127	16.5715	12.6658	312.513	427.514	490.494	327.663	431.096	471.266	319.397	511.89	415.129	312.016	434.181	385.591	415.699	353.92	545.307
FSTL3	33.3058	13.6692	4.52303	6.6238	22.339	12.7873	6.03496	10.8946	1.28692	4.07116	5.77334	0.0161932	0	3.68193	6.60902	27.5771	11.1413	17.4945	7.10398	11.2909	12.6918	16.1906	23.5782	20.9361	14.2393	9.16265	9.4777	8.25538
FTH1	1710.52	2019.52	2327.39	922.259	2705.87	1381.58	1519.08	1196.11	226.428	372.621	440.391	292.767	201.96	709.019	1715.12	1125.38	2552.49	3502.85	741.269	417.084	2492.08	586.685	2262.69	2394.11	3134.77	4417.14	3436.76	4067.94
FTL	6745.85	3060.2	3249.11	4210.51	3774.47	4540.79	3434.54	2303.65	1001.48	834.243	1013.71	1018.96	609.399	7436.49	10768.4	8070.52	3338.24	7438.31	4943.42	5036.22	4920.25	4596.76	9477.49	6600.13	4784.31	12852.5	17624.2	17233.2
FTO	8.18189	4.48911	2.78063	4.24998	5.57362	4.66646	4.88157	4.28929	1.14124	2.79709	0.108957	1.08948	4.47425	4.78567	3.50303	6.07716	4.51711	2.41547	4.32577	4.75608	2.75937	4.0284	4.9709	2.52927	2.71404	3.44894	5.03703	3.65083
FTSJ2	16.4261	6.77392	4.13274	7.13643	1.10408	3.30952	6.25524	4.4061	17.6132	22.5775	11.5714	6.04458	43.5788	11.9477	3.36659	8.38443	1.80581	1.09753	9.20907	8.41161	6.99393	5.25379	0.777358	1.90465	4.3453	2.90192	2.73867	4.99557
FTSJ3	6.34516	7.76392	6.04061	7.41766	6.29111	8.72417	5.07242	4.97933	15.2729	29.5115	28.9982	20.4506	29.2102	2.22023	2.11225	6.8128	4.70679	2.81421	3.58009	3.70425	4.50752	4.11406	2.24801	4.59243	5.54593	3.11077	2.44972	2.10966
FUBP1	4.39147	2.10023	5.0387	3.68566	5.3119	5.03397	2.19315	3.40049	25.9125	30.5293	21.8404	32.7236	31.9862	2.41614	2.164	2.45683	3.50862	3.71657	1.07294	7.81535	0.746643	2.86253	4.80854	2.32612	5.4415	0.95971	1.48517	0.39617
FUCA1	10.7043	6.05839	9.76573	8.09157	4.45317	10.2617	13.0091	7.07066	0	0.693375	8.51306	6.54957	3.09434	0.0215133	4.08703	8.47487	5.34216	7.30415	6.62052	7.4997	15.4608	10.0802	18.3083	3.68743	0.687803	1.54089	6.23738	5.08865
FUCA2	22.1929	5.01851	13.6471	14.077	15.2159	15.4298	18.8763	8.5081	7.71619	21.3874	6.2401	18.8785	1.70807	26.293	17.8135	26.6601	12.7482	25.7917	30.5036	14.6876	24.7615	20.9072	25.2594	18.813	26.6046	15.7121	24.6881	16.5272
FUNDC2	30.2285	20.8118	20.4801	20.1185	15.0285	19.1276	23.2958	21.0132	24.7885	5.15574	6.54153	13.5949	4.40505	16.9482	7.27383	12.1994	12.9959	15.5321	11.361	7.46093	6.79269	15.7657	14.4561	19.7117	13.9735	14.399	13.0485	5.50683
FUS	0.222907	0.439628	0.601433	0.431087	0.611537	0.404665	0.528998	0.320082	3.46381	3.18636	2.25773	2.96209	1.98573	0.433674	0.395812	0.548973	0.60363	0.920468	0.561408	0.430283	0.679961	1.01423	0.913944	0.477718	0.871269	0.877148	0.964102	0.455482
FUT8	0.767733	0.529653	0.801744	0.96751	0.324593	0.62359	0.47845	0.416471	0.217201	0.0153151	0.0405348	0.164607	0.247175	0.0266103	0.224945	0.536483	0.418758	0.0220001	0.182318	0.212983	0.0269602	0.42905	0.697488	0.218892	0.0337604	0.366135	0.0306745	0.204359
FXYD5	26.1735	18.9509	17.787	19.1879	20.5469	18.3534	17.9688	18.6491	3.25088	12.3118	8.78769	6.08496	5.17707	18.3926	19.5732	34.9987	25.4305	28.1798	44.975	21.5776	22.3614	24.8716	32.4916	27.835	23.872	22.4372	24.4643	16.6647
FYCO1	6.62632	3.5261	4.29038	4.01426	6.00415	5.06339	4.57906	3.59537	0.00399336	0.0800087	1.38095	2.43929	0.0210697	2.83378	2.49777	1.23057	0.738718	3.63064	2.73524	1.53108	1.68109	1.82865	3.0474	2.17656	1.34854	5.29181	1.61863	1.55212
FZD1	13.6131	5.18514	5.23598	7.76143	5.5264	6.33387	4.30152	6.09106	0.750683	0.00602576	0	1.58906	0.0103145	0.329798	0.684743	2.68238	0.50824	0.565519	0.460284	0.456231	0.0742523	2.90045	1.75748	1.62631	0.185962	0.545381	1.38085	0.337701
FZD10	0	0	0	0.00505259	0	0	0	0	2.33195	1.19799	3.21142	1.7097	4.70279	0	0	0	0	0	0	0	0	0	0	0	0	0.00752973	0	0
FZD2	1.78834	1.06743	2.70404	2.90489	1.41942	1.13768	1.6217	1.35155	2.04858	0.0480452	0.527481	2.86406	0.281967	4.43629	1.85703	6.57453	5.25469	4.27899	4.38491	4.60276	3.91871	3.42609	4.23647	5.36568	4.78709	3.66903	2.73422	2.30794
FZD3	0.107414	0.219334	0.699354	0.0084335	0.342465	0.254071	0.263276	0.212503	3.00019	0.601789	1.32113	0.162479	1.14745	0.00579055	0	0.0171202	0.0216227	0	0.0132245	0.0154487	0.00782229	0.067901	0.0129172	0	0	0.242385	0.0395894	0.0296465
FZD6	2.38562	1.70687	1.386	3.16961	1.34162	2.25268	0.843863	1.31607	0.045382	0.00466282	2.33566	0.947543	0.00399074	1.51298	1.14804	1.77934	2.1555	2.18803	4.63028	1.85345	2.94949	4.14246	4.42781	3.42823	3.49677	1.69249	0.964821	0.740403
FZD7	18.1357	9.35226	9.29717	8.4657	1.62183	7.4848	5.78277	8.08661	28.2298	45.8626	127.318	188.207	65.2338	17.2488	6.70341	19.5597	16.8033	10.677	12.0056	6.55228	17.4458	13.3478	11.819	18.2437	9.91473	7.91239	6.39044	5.63713
G0S2	6.63015	7.10848	22.9239	37.9867	5.38429	11.3343	8.48374	4.46658	0	0	0	0	0	0	4.56597	15.0868	9.00657	1.64219	18.9015	11.1875	15.317	3.07324	79.9418	0.25332	8.56816	0.692875	0.947461	0
G2E3	2.46623	2.98028	3.42367	2.91481	2.53379	3.01905	2.45552	1.78804	9.67251	4.3679	7.76684	15.3727	13.3132	3.63956	1.75362	3.42146	0.70086	2.45578	2.4787	1.8542	4.16697	2.79098	2.22998	3.08157	6.05867	1.91731	2.17525	1.19909
G3BP1	4.70075	4.31019	1.90806	3.65822	3.11376	3.25108	3.7155	4.0885	30.8967	24.1296	18.6145	21.9638	38.6139	5.40725	1.5092	3.97994	6.74048	4.70525	2.74372	4.82664	8.24821	5.52455	3.78349	10.3393	3.52896	4.39119	3.68101	4.08128
G3BP2	2.05578	0.970614	1.56067	1.84889	1.82258	1.54112	1.04436	1.20474	11.1055	9.37672	3.80316	11.032	4.55032	3.66387	0.938614	2.9086	1.28243	1.94698	1.90481	1.38529	2.55992	3.15221	2.21625	2.69363	1.26979	1.62963	0.805427	0.854041
G6PC3	2.52911	2.88798	3.24455	3.28859	5.26947	2.25243	3.22361	1.86301	9.71964	8.11537	15.6744	10.363	3.54481	4.86303	3.55523	6.25672	4.67194	5.88416	2.88343	3.49633	4.94396	5.65338	5.49029	3.35078	9.92716	4.48464	4.86868	4.09119
GABARAP	391.572	381.497	410.121	490.033	360.521	314.47	307.074	314.049	138.309	98.1265	126.004	43.302	79.8378	386.788	295.116	358.217	249.289	332.54	294.537	243.353	298.885	273.504	428.454	248.864	307.087	374.119	400.007	251.14
GABARAPL2	123.89	106.162	69.3039	110.385	70.094	86.6164	94.555	94.2684	31.0279	50.0437	49.1478	76.2092	100.169	40.68	34.9645	76.0171	93.6886	69.6194	86.651	82.7626	80.5884	85.6548	77.3627	67.8035	68.4604	56.3063	42.6963	35.5114
GABBR2	0	0.614604	0.0035612	0.00859499	0	0	0	2.8834	0	0	0.1243	0	0.0620151	12.5898	1.39683	4.54573	1.998	6.19312	4.74866	3.89417	3.81332	2.31441	0.706501	5.79522	5.19909	6.40017	1.16039	2.96101
GABRA5	0	0	0	0	0	0	0	0	0.38449	4.3517	0.914877	1.78817	4.23162	0	0	0	0	0	0.16074	0	0	0	0	0	0	0	0.17905	0.0864827
GADD45A	17.0707	9.16911	2.15343	7.90291	7.87683	8.47763	9.53612	9.50817	12.5588	2.973	2.38554	0.738321	9.24515	14.3282	11.3098	12.7743	20.8777	22.1955	22.9442	13.1312	13.3166	26.1522	24.0019	22.9181	8.55767	16.3883	16.0672	11.5544
GADD45GIP1	33.9506	31.1595	26.6599	29.5051	40.7611	12.8362	22.3462	27.7878	13.7343	3.52787	8.6663	9.57698	21.5583	13.424	18.1356	22.9879	60.5416	63.6167	15.4338	23.2765	30.1406	26.415	20.579	55.8156	69.8971	40.1123	35.9191	27.0206
GAL3ST3	0	0	0	0	0	0	0	0	1.87494	1.30271	0.0541752	0.0244947	1.51361	0	0	0	0	0	0	0	0	0	0	0	0	0	0	0
GALC	2.38339	1.28403	3.53551	1.6739	0.69313	3.10734	1.28797	1.47333	0.0147112	0.0340093	0.342269	0.576803	0.690814	1.98153	0.981505	2.19147	2.87586	2.41662	1.59019	1.28748	1.71357	2.80245	3.41406	1.2344	1.58134	0.797317	0.563408	0.804746
GALE	1.13842	1.23683	2.18393	1.00449	0.760431	0.683822	0.795458	1.11025	2.0817	0.845728	0	0.490913	0.0933969	3.99122	2.24393	4.41462	3.45157	3.54794	2.34915	1.4459	3.16005	2.36696	1.70243	5.30651	3.4351	1.5844	2.64314	1.12122
GALM	3.0035	2.55558	6.17619	4.72168	3.22725	2.64606	2.65348	3.18744	1.00005	6.40786	7.53348	2.58738	24.3585	0.990471	1.59948	2.8667	3.01365	0.0707671	0.513149	2.79746	2.25479	1.25465	0.501228	3.53689	7.42798	1.08484	1.46984	1.11751
GALNT1	123.596	92.191	77.8678	66.3696	78.1726	113.177	72.4093	60.4291	21.5188	24.6071	21.7634	24.1445	5.71662	5.87984	4.58263	13.1474	5.02928	13.9638	10.1018	10.4527	5.63857	8.03581	7.78247	3.43229	1.72831	7.20518	3.42066	3.87005
GALNT11	15.4966	9.19759	15.2736	15.6383	5.97437	10.0053	8.37492	13.4633	6.3232	12.1045	0.0660771	5.81087	4.81316	3.31287	2.81387	8.18532	8.65321	6.19713	8.96065	6.7702	4.70692	10.4148	10.7773	3.9433	6.00311	6.90899	4.27376	3.41795
GALNT12	0.00956759	0.0140613	0	0.00606311	0	0	0.192719	0	4.00474	1.98388	1.18373	7.31455	0.787444	5.98643	0.051861	0.46347	1.70998	0	0	0.155493	0	1.36686	3.38033	1.15953	1.06478	0.00903568	0	0.477433
GALNT2	7.71697	8.79292	19.4519	9.81423	8.61552	8.8883	8.95422	6.9068	2.3572	3.69168	5.75203	2.79038	2.03259	19.9783	5.88481	19.6953	15.9996	12.886	15.4304	23.8435	14.8496	15.6499	6.37963	12.4463	17.924	13.0352	13.38	8.89505
GALNT3	4.18902	0.723948	5.44485	0.0152274	1.33461	0.746042	1.77471	0.579302	4.61243	11.8584	24.378	3.53468	3.07635	0.090613	0.52099	0.960046	0.91097	4.1952	2.39576	3.3411	2.966	0.0476782	1.41494	0	0.742822	0.400908	0.147397	0.699454
GALNT5	15.1856	15.4395	39.8354	28.7694	21.3404	16.4151	20.8747	17.3097	0	0	0	0	0	55.8129	23.5116	57.3592	30.3629	25.7595	44.4153	17.0236	28.335	28.4565	43.6106	23.1013	21.7024	23.9312	30.7761	16.0043
GALNT6	0.596291	0.893376	0.082084	0.139411	0.99071	0.656454	0.262378	0.875489	3.64235	0.214568	2.4353	0.467783	2.34266	0.95218	1.06694	3.08125	1.58025	1.43837	2.53702	1.63084	0.166739	4.89349	1.73072	2.7525	4.18784	2.98519	3.44283	2.41945
GALNT7	2.27225	0.0803618	4.05353	1.02414	1.669	2.41121	2.26401	1.79762	5.85219	6.32936	17.3974	4.55042	0.302106	1.33765	0.0329324	0.452783	0.691001	2.12147	1.47916	0.394959	1.2749	1.80828	5.1187	5.46573	0.863964	0.820501	1.21221	0.720043
GALNTL2	27.8306	20.5008	41.411	65.6696	59.1624	45.7128	35.0086	14.0504	0	0	0	0	0	27.9581	14.8839	18.993	18.8717	24.7234	60.4385	8.03324	13.177	33.395	26.7015	17.9504	33.9191	29.1535	26.9065	11.2543
GANAB	0.746871	0.991354	2.04055	0.846401	1.28781	0.80384	1.08426	0.796335	2.00296	2.11975	2.48357	2.81251	0.917202	1.65416	1.27652	3.54985	2.87523	2.62058	1.87217	1.74964	2.02098	2.76364	3.31446	2.1641	3.09928	3.0152	3.06625	2.01458
GARS	31.6407	35.7297	40.932	40.5185	32.1505	32.0725	43.2849	38.7416	83.7701	83.9282	95.826	58.7805	55.1178	71.1814	24.5085	58.6024	78.1965	41.8672	56.5465	53.475	75.4328	59.8353	38.4818	66.3334	72.6834	52.8862	54.4139	21.7907
GART	1.92239	1.98839	1.14267	1.10235	0.992079	2.39025	0.79538	1.8994	7.49143	13.2653	11.9479	11.6548	9.38266	3.83598	1.31803	1.38234	0.756387	1.54907	1.93717	0.540415	1.78717	1.2	2.01924	2.64465	1.54193	1.19726	2.06122	0.842624
GAS1	30.9141	16.2779	19.6064	23.5663	20.0016	53.847	21.527	11.8028	5.01569	1.11225	2.22601	3.35009	0	0.00805222	1.05326	9.39558	7.03594	1.98828	6.37204	0.802023	20.1397	2.31333	3.58352	6.98717	4.40509	7.03452	3.51311	7.79174
GAS5	1667.38	1670.75	1054.81	1262.59	1292.16	1071.61	1189.49	1152.37	73.3592	160.466	126.985	112.848	581.366	1089.08	610.45	1053.34	1354.33	802.393	708.789	578.918	741.907	679.993	773.903	817.918	735.464	1071.95	868.132	680.524
GAS6	80.4434	26.9027	40.3379	21.5639	31.5274	37.6885	38.0238	18.3692	0	0	0	0	0.774444	5.57565	4.46211	7.04203	3.19582	3.69333	7.70247	3.76889	9.77145	13.7032	9.50334	10.323	2.77002	7.90157	9.09145	3.4762
GATA6	4.70324	1.3098	2.70779	5.74746	2.79935	8.79549	5.31764	1.82197	0.301796	0.120032	0	0	0	0.971094	0.0405952	2.1907	1.60623	2.41394	1.25029	1.13601	0.554662	0.936193	0	0.558551	1.38913	0.438517	0	0.420435
GATAD2A	2.22828	1.0645	1.17016	1.67522	2.43081	2.16724	1.85855	1.03135	15.5384	8.93299	11.7456	13.3697	7.66518	3.57716	1.30036	1.8251	1.4392	1.27015	1.25156	1.3496	1.63245	1.29071	1.4419	2.02143	2.79533	2.32661	1.72479	0.920864
GBA	0.567014	0.446995	0.778627	0.568586	0.352206	0.316724	0.207859	0.371388	0.101665	0.0565806	0.011946	0	0.00372502	0.406469	0.317947	0.550476	0.910685	0.437645	0.408019	0.152997	0.0357546	0.0905234	0.295214	0.253162	0.523844	0.264667	0.300895	0.0677551
GBAS	26.4633	6.01427	13.0475	6.40122	6.66289	9.25982	7.48435	4.02385	5.4463	8.75753	5.35286	0.815104	2.59453	5.05649	1.23942	6.67421	11.9321	10.0705	7.43805	8.81659	16.4363	7.84628	5.84873	9.78045	10.2286	6.38296	1.63492	2.30718
GBE1	75.648	51.978	60.4598	55.2005	41.2201	63.7737	43.9665	37.8638	1.14153	0.38062	1.78759	1.81066	1.04243	27.1292	21.0082	35.1453	30.0179	30.7317	47.4584	42.9527	37.6257	51.2682	25.4153	48.8444	34.7171	39.9436	21.8851	25.3339
GBP1	4.69296	6.79628	1.64898	4.40935	2.6273	5.07268	3.58592	4.68209	0	0	0	0	0	2.96406	0.976601	2.98915	8.83781	7.54708	1.96941	5.01962	3.00053	3.06422	1.69049	4.55901	4.13749	3.38684	0.481963	2.19413
GBP3	8.14287	3.39667	4.40044	2.96742	5.62077	4.3922	1.86387	3.90514	0	0	0	0	0	3.11613	2.09961	8.47306	0.783195	3.46806	2.87403	4.94286	6.44578	4.09907	2.51482	6.21904	2.18199	1.17059	1.70076	0.751683
GBX2	0	0	0	0	0	0	0	0	15.4152	3.55384	0.107782	0	0.773005	0	0	0	0	0	0	0	0	0	0	0	0	0	0	0
GCA	3.05894	1.04342	1.8535	0.5399	0	0.788617	0.81719	0.640196	3.35407	8.03837	8.52182	8.82568	2.15644	0.00706099	0.439813	0.00503912	0.2373	0	0	0.483514	0	0.144897	1.59875	0.832067	0	0.0153256	0.0078588	0.0506116
GCAT	6.32653	4.38125	3.11792	5.20044	0.783129	3.08521	1.79309	3.5935	8.34236	1.69217	6.44316	4.83817	4.4158	13.2307	5.56587	9.21586	11.5978	8.95255	6.33619	8.61312	5.82623	6.26016	6.63909	16.8293	8.75492	11.4569	4.45135	3.40907
GCN1L1	2.87092	0.354938	1.73354	2.0317	1.59063	1.38148	2.35632	1.84597	6.18852	3.72558	3.77652	6.26711	3.56645	2.91347	2.25818	6.96506	5.09136	7.11534	6.55176	5.83843	5.5398	7.20601	6.74824	5.37539	4.90885	4.46467	3.61105	2.46679
GCSH	7.33242	4.21348	9.21117	3.19871	3.05169	4.11639	2.4062	1.59943	10.7964	20.2073	20.8406	9.6928	6.34586	4.52864	1.78948	4.08438	3.64183	5.01709	1.57124	3.81221	6.86316	5.22319	3.65975	5.14298	5.69369	4.34029	4.35032	2.33021
GDAP1	0	0	0	0	0	0.00930216	0.0115671	0	2.86348	0.89966	0.880993	1.49553	2.93816	0	0	0.0713272	0	0	0	0	0	0	0	0	0	0	0	0
GDF15	2.55131	69.1436	7.02533	7.35164	8.24896	1.32463	8.34553	39.5721	0.198423	0.0218434	0	0	0	27.7625	559.678	185.656	326.809	375.15	276.066	14.1758	374.049	69.4453	747.916	71.2529	455.969	398.819	392.904	75.3545
GDF3	0	0.0157098	0.01684	0.0135479	0	0	0	0	4.86331	3.91897	13.666	15.6134	50.4763	0	0	0.0132771	0.0694712	0	0	0	0	0	0	0	0	0.02019	0	0
GDF5	0	0.137176	0	0.00695871	0.791221	0.622571	0.884746	0	0	0	0	0	0	0	1.13091	0.0545571	0	0.811103	2.82619	0	0.0903617	0	1.04452	1.17725	0	16.9141	0.925292	0.273978
GDF9	0	0	0	0.0164184	0	0	0	0	0.067357	8.23993	0.0178082	0	10.5728	0	0.351089	0	0	0	0	0	0	1.46512	0	0	0	1.13776	0	0
GDI1	2.38365	3.60395	5.54145	5.13988	3.84734	2.3065	3.13364	5.4785	5.38817	2.59902	0.33348	2.50753	5.82325	10.133	6.86044	11.8952	6.78616	9.7029	6.82305	7.8278	7.07359	9.10354	13.4724	7.91525	15.7157	9.40293	13.3516	8.09204
GDI2	50.3759	45.8021	43.541	37.9607	34.8827	43.595	45.8349	35.6287	43.9247	80.2688	58.1588	65.1498	42.6766	79.9901	37.7211	53.9071	62.1831	46.6549	71.7372	65.6335	69.8715	65.3422	38.7131	59.257	57.2067	58.6221	42.9058	32.1989
GDPD3	3.38413	0.0175126	0	0	0.107325	0	0.960084	0	0	0	0	0	0	0.684398	0.904262	0.0296014	2.78795	4.80095	0.331551	0	0	0.851172	4.85771	0	0.736733	2.49827	1.50036	0.445961
GEMIN4	0.867346	0.0771005	1.31134	1.24115	3.59103	0.934784	2.11342	1.60969	5.60102	1.38733	18.2218	5.60844	5.18122	1.35133	0.492895	3.02782	4.2505	1.59698	3.30859	2.84197	0.230239	2.04022	5.89314	2.80399	2.33533	1.76377	1.49723	2.22517
GEMIN5	2.32249	0.644223	2.03928	1.63601	1.12335	0.931715	0.743924	1.25795	4.41049	5.22543	5.76291	4.13574	7.58664	2.97794	0.643235	1.15661	0.928631	0.617971	1.81937	1.25948	2.36158	0.83613	0.773366	0.948243	0.628877	0.526042	0.600482	0.407867
GFPT1	4.48489	4.04258	4.37855	3.8064	3.05607	3.79863	3.02243	4.00584	2.272	2.59824	4.59399	3.31579	1.90828	6.58139	3.71928	6.26277	5.13568	6.71384	7.30102	5.21217	6.8501	7.36094	4.46735	6.69194	7.36581	4.0675	5.4481	3.1512
GGA2	1.2179	0.283297	1.1526	0.583016	2.56479	2.85639	1.63253	0.547296	5.32468	13.806	8.55193	7.91029	10.4865	0.716741	1.25858	1.27332	3.5021	2.76531	2.37697	1.82745	3.13643	0.964892	4.31607	1.22525	0.433381	1.04262	1.87549	1.25703
GGCT	8.17176	8.82075	7.52466	3.16901	6.10755	5.61208	6.97849	8.3335	10.3982	17.3051	33.586	16.8285	24.4549	9.64773	4.0098	6.35529	8.62188	7.61673	6.00336	8.54927	4.84964	6.7226	6.29947	7.05727	4.42123	4.82515	5.33068	1.84571
GGH	27.2196	15.3883	37.2457	33.3876	16.2704	16.9041	19.3419	20.0651	12.562	9.46937	25.2917	10.0018	19.4568	40.8274	25.1927	43.8302	27.4703	40.0422	41.2354	29.1686	58.5234	39.2544	58.9862	20.4379	38.8202	19.7105	9.97137	16.0815
GGPS1	4.44831	3.24804	5.84365	6.855	2.92539	5.87136	4.95418	6.22101	2.5822	3.4327	1.28773	3.34271	1.87252	6.73855	2.90875	5.58952	5.15488	5.21549	2.52125	6.40064	5.46174	4.06294	0.415777	2.72076	3.08498	2.04938	4.05312	2.31958
GHR	0.000481637	0.0580439	0.185901	0.0317429	0.164845	0.0214555	0.126121	0.0190008	0.00062609	0	0.000662111	0.147437	0	0.000419137	0	0	0.00156512	0.00323421	0	0.0782759	0	0	0	0.0112253	0	0.00181944	0.000932989	0
GINS1	0.867203	0.0116928	0.018801	0.403347	0	0.0322196	0.0400644	0	5.63647	8.94195	4.54987	3.11542	4.80192	0.0207708	0	0	0.103415	0.053425	0.0553425	0.0431005	0	0.0473593	0	0	0.442711	0.0601096	0.246588	0.297761
GINS2	0	0	0	0	0	1.70631	0.335013	0	70.3369	51.9132	31.7348	74.017	108.672	0	0	0	6.98998	5.50967	0.462767	0	3.46721	0.396012	3.01343	0.206735	0	2.42938	0	0
GINS4	0.0272506	0.0100124	0.536637	0.0215863	0	0.137947	0.171533	0.447937	15.1701	7.80699	9.44967	3.93802	12.791	0.0177858	0	0.0338478	0	0.182989	0.284335	0	0.168184	0	0.138864	0.0317556	2.99058	0.122244	0.0329922	0.127484
GIT2	1.20108	0.753537	0.666601	0.243969	0.275641	0.560405	0.482435	0.764056	0.0368993	0.0550916	0.615819	0.343219	0.177957	0.935606	0.336581	0.724441	0.354555	0.571836	0.654065	1.01396	0.164242	0.364344	1.21747	0.636765	0.833642	0.498457	0.348823	0.226858
GJA1	342.583	174.448	366.858	293.248	228.418	307.383	199.384	197.393	71.9973	87.5801	61.0841	82.9202	54.8449	11.8515	6.66148	20.8462	14.4529	14.147	10.1769	10.462	4.74693	27.9679	23.4028	20.4588	6.20269	18.0173	11.4091	7.14424
GJC1	0.32187	0.459207	0.520565	0.876653	0.516583	0.52694	0.66386	0.551595	7.53795	0.125195	4.58951	3.36271	6.40257	0.224976	0.352651	0.833612	0.8234	0.850752	0.262004	0.36172	1.14118	1.10067	0.0814283	0.68632	1.53488	0.966901	0.446068	0.694156
GJD3	0.731726	1.84151	1.53023	2.81917	2.15797	0.576924	0.358696	1.49019	0	0	0	0	0	0.0788925	0.877504	4.18646	0	0.217414	0	0.0350798	0	0.655284	0.0439971	0.0301839	0	0.305773	0.0752622	0.565483
GK	0.00144587	0.00106248	0.00227784	0.177757	0	0.0585536	0.058248	0.00950672	0	0.570646	0.64201	0.199958	1.25942	0.184963	0.0705358	0.398692	0.418161	0.660216	0.482764	0.438634	0.553261	0.0516403	0.442075	0.195449	0.438036	0.0791982	0.422924	0.135282
GLB1	6.82658	2.37885	7.89338	6.07021	5.03212	2.86643	3.23866	2.6695	1.92425	3.37952	7.49773	6.82803	4.37404	6.48792	5.58946	13.1786	8.49974	6.70722	9.27229	5.50836	5.61761	7.33589	8.66625	6.9168	5.30922	6.274	7.16874	3.87718
GLDC	0	0	0	0	0	0	0.0345949	0	11.4843	18.8418	14.6949	23.5705	21.3562	0	0	0.00426652	0	0	0	0.148866	0	0	0	0	0	0.00648794	0	0
GLI2	0	0.11931	1.11146	0.0318473	0.313364	0.250484	0.292004	0.152506	3.8945	1.11137	3.4968	2.90136	4.06323	0.053826	0.083817	0.480165	0.314052	0.389381	0.887385	0	0.0318115	0.299149	0.472782	0.540583	0	0.197146	0.127303	0.168792
GLIPR1	10.4951	5.56303	7.41238	6.59997	8.31068	8.99359	7.79096	5.5927	0	0	0	0	0	0.281505	0.36304	1.98824	1.48613	0.854512	1.07154	0.072566	0.633815	1.99341	0.910122	0.312192	0.124228	0.609142	0.363271	0.334216
GLOD4	14.3016	3.71596	15.6078	4.0441	1.66788	9.74904	6.52761	10.6772	14.5727	20.3047	48.779	30.2802	36.5881	6.94185	8.26177	13.0753	14.6273	6.98268	10.1068	16.2825	15.4143	12.295	11.5173	6.90541	13.3868	8.50209	6.18094	6.30854
GLRB	3.99123	2.93508	2.244	2.78935	0.970496	2.64209	2.15556	2.56216	0	0	0	0	0	0	0.0960108	0	0	0.0991167	0	0.623705	0.0242929	0.175727	1.00289	0	0	0.0780632	0.134386	0.0368281
GLRX	17.5385	25.4575	14.1217	13.9484	14.4392	11.0298	13.5169	19.8834	3.77095	1.85009	0.900491	1.04848	1.41874	29.3337	6.5674	17.8325	18.9495	10.3848	13.9094	25.534	22.6356	15.685	18.6058	16.1851	14.7688	10.5957	21.2899	9.52361
GLS	10.9836	5.61597	7.93084	5.93202	5.55075	5.08249	5.38681	5.83355	0.0802937	1.4006	2.40459	0.514807	1.52127	1.01398	2.40458	6.09071	5.38295	6.44789	4.19899	6.41866	5.79919	5.99995	4.48296	3.95236	2.86425	6.68723	4.03284	3.80035
GLT25D1	7.55234	6.68968	7.93395	4.22296	8.16664	4.42404	7.11488	7.66168	4.58208	0.809776	5.75677	12.109	3.45906	11.4524	4.42139	14.5369	4.40191	8.94956	12.817	10.5342	8.27047	7.89012	21.7725	16.6343	8.82555	7.97848	11.0887	5.63306
GLTP	13.2836	21.7834	20.4197	16.6389	15.0554	12.3692	14.6537	25.2675	13.5859	1.2127	16.9937	2.05376	18.4727	35.6171	13.9672	26.315	18.6595	34.9788	26.577	18.8328	20.2902	25.1895	37.6565	19.0001	15.1761	14.045	18.5997	20.0218
GLTSCR2	13.376	8.11096	24.4448	11.0587	13.1624	3.96868	5.97389	4.74784	0.961011	1.42943	2.90709	3.31274	2.32889	2.1545	2.98218	7.23936	23.3532	20.8964	6.45808	2.88731	3.8907	3.47964	6.54164	6.09068	32.5274	12.5024	11.4067	4.39691
GLUL	5.02851	5.30511	3.1851	2.58891	2.23139	3.02197	2.11436	3.8074	6.12795	6.68955	10.5592	8.03947	7.445	5.00979	0.981553	4.64425	6.29822	3.55438	5.50908	2.05899	4.61776	5.98184	6.85479	3.86791	6.96359	3.74353	1.16797	2.619
GMCL1	3.41314	1.77862	4.15583	0.424108	0.100462	2.03268	0.505519	1.17342	10.802	8.43569	16.2535	10.9192	10.9014	0.727998	0.302302	3.8723	5.03817	1.49799	3.56906	3.56508	1.46859	2.65584	2.80406	2.91155	2.7585	1.7381	0.821053	1.25235
GMFB	13.4484	7.10416	3.61276	10.2953	8.79889	7.70694	5.39866	8.25853	2.63052	10.3006	4.26436	4.35691	9.52832	6.38711	3.67924	7.93451	7.60655	12.5237	10.2373	4.39879	5.29847	8.2697	3.96531	12.0347	8.98161	3.46275	2.83245	4.11518
GMFG	1.59314	2.54628	0	0.530038	0	0	1.40396	1.57126	0	0	0	0	0	0	0	0	0	0	0	0	0	0	0	0	0	0	0	0
GMNN	2.63765	1.78029	1.55598	1.46902	3.58446	1.57638	2.39905	1.6044	21.4182	31.9968	27.4585	13.4153	26.3589	1.15275	0.0944755	5.35089	6.15467	2.34078	1.73778	2.07726	7.07574	1.31418	2.13162	4.08926	7.43559	0.614521	0.467052	1.63078
GMPPA	4.22104	6.35101	2.72317	5.07112	2.91913	1.06252	5.0517	8.6762	3.5209	5.80515	3.56435	0.959272	3.26817	9.87829	3.63907	11.3197	6.49468	9.74178	6.01192	7.56654	10.4459	10.7028	6.29168	5.68323	4.62792	3.35962	6.84623	1.78095
GMPR2	15.9444	5.89237	5.72062	5.85455	3.03601	4.13135	5.29889	5.1128	2.35084	9.65445	4.79076	6.23001	5.16201	4.34265	2.62952	3.71721	4.42782	2.53896	3.44888	0.695648	4.54968	3.94933	1.86614	1.91207	2.07306	2.53998	2.10053	1.26822
GMPS	6.50988	8.77669	3.65078	4.05113	12.5711	8.45693	10.6233	7.49578	42.9069	33.5442	40.4396	22.1186	19.3466	16.745	8.95162	11.4539	9.86738	8.87158	11.9322	6.984	15.957	12.4942	8.10779	20.6104	15.2828	12.0544	4.6128	6.51295
GNA11	13.0919	8.02102	9.56489	7.5187	10.7598	5.89829	8.81773	4.94961	26.4847	24.6875	4.99429	15.3592	24.8049	1.05385	0.620938	12.074	1.32947	2.52748	2.84587	1.95039	6.73332	2.825	2.33499	3.6615	3.74366	6.08928	2.7104	2.24571
GNA13	1.66267	4.08585	0.68261	3.28708	5.48972	4.19784	2.65172	3.87125	5.16887	2.88661	0.473096	4.3103	1.16596	7.25261	2.3374	3.99391	2.50611	3.95365	4.55703	1.01079	7.1311	5.87419	3.26793	5.77881	4.17862	4.48751	1.8393	3.15531
GNAI2	4.60323	10.874	8.47175	6.6743	8.08589	4.80686	4.67255	8.874	26.3633	14.2558	7.92667	24.5858	14.2776	20.5958	15.0233	21.9913	11.5713	8.82012	15.5073	20.2371	15.6925	15.8168	16.2932	15.2783	21.8298	13.7248	14.8286	11.3501
GNAI3	8.83494	14.6716	13.6006	8.65941	12.133	12.2998	10.9485	13.3132	14.0376	17.8885	15.8567	24.6288	14.741	30.2869	9.17608	19.9446	18.6604	18.0545	16.4704	19.6004	23.7412	17.5194	19.7338	20.9134	22.6775	12.5705	12.1686	10.0073
GNAS	28.1944	23.4629	23.4516	26.2583	18.3361	20.3595	25.8566	25.2446	19.4661	25.4573	22.6596	26.3979	31.6081	45.7644	36.4056	49.8791	49.2002	60.1881	48.9761	57.6255	45.3029	50.9626	43.9729	52.6714	44.3541	53.3729	41.6435	38.1253
GNB1	41.2076	73.9243	51.2927	46.6547	31.3327	36.1833	33.1617	59.019	46.189	32.6925	45.628	57.0259	42.3004	55.6803	30.5384	68.2569	48.713	53.1087	51.1019	58.3076	62.2577	63.3302	61.0441	38.2541	61.84	51.3784	45.593	34.368
GNB2	19.657	35.2335	14.9761	30.1556	19.9001	9.87104	14.2542	22.8507	19.7264	15.7839	41.2903	13.9528	36.6169	30.8733	31.9651	45.9994	46.0424	58.29	52.0687	47.1959	74.0849	47.1787	66.4583	52.7771	61.9338	48.9796	30.0663	32.6642
GNB4	4.82393	10.3054	11.1687	7.43225	3.81319	7.38562	5.9859	7.57481	0.328088	2.97679	0.0895392	0.259351	2.17779	4.64789	6.37706	12.4993	17.3028	17.987	11.2135	9.48289	20.5182	16.8898	21.6847	15.1802	22.0985	10.038	11.9784	7.97325
GNE	0.537658	0.278581	0.488365	0.641509	0.228855	0.0905519	0.47087	0.394279	0.014533	0.00712672	0.0027944	0.11529	0.0331116	0.863249	0.176294	0.633106	1.37394	0.457271	0.763549	0.638697	0.932553	0.520305	0.752714	0.393219	0.42731	0.541361	0.442	0.545216
GNG10	40.6549	41.9629	60.3403	53.6703	27.3101	34.7035	37.5289	39.393	30.7862	40.6511	28.1235	18.7494	47.6062	27.7221	25.6861	25.7867	31.3743	40.3015	26.3557	48.685	46.94	34.794	25.176	29.6785	32.0088	19.705	14.4126	15.6907
GNG11	25.1525	35.1117	15.578	57.2571	16.9229	34.9902	64.09	26.1506	0	0.192332	0.942674	0	5.64377	0.358047	1.93283	5.68961	17.0243	18.4187	14.8822	1.78311	18.2829	2.44913	21.0593	1.27855	1.01753	5.36215	1.77997	6.15935
GNG12	62.3232	54.2585	63.9685	62.1783	47.4951	56.3622	46.1754	50.9641	1.85931	0.0237816	1.46043	5.9115	3.03258	24.5743	15.0558	40.475	19.8261	34.1546	32.0778	38.325	42.5389	33.6331	19.7996	22.5744	26.6404	27.9467	18.6592	16.9183
GNG5	49.5102	55.5393	102.371	56.4551	56.2894	37.4709	52.1528	43.5468	82.7171	84.5874	118.361	47.9258	45.2576	130.358	66.3445	121.763	114.889	80.2273	98.0112	82.4866	92.8387	88.8978	98.6021	88.6807	97.1523	90.3879	114.397	72.2956
GNL2	12.5281	10.2708	14.2363	13.2068	7.2609	17.4264	16.4029	10.3146	29.9228	34.713	51.8768	38.1389	44.5877	23.8051	15.117	20.6827	22.7273	25.0916	27.8109	16.2886	31.735	21.7241	15.914	30.5187	26.0664	21.1117	21.5777	13.8624
GNL3L	0.14097	0.257305	0.0346263	0.137363	0.327663	0.159603	0.16793	0.498328	0.37832	0.356823	1.77747	1.3732	1.04743	0.146421	0.0739476	0.21746	0.0935886	0.142502	0.284689	0.312043	0.212051	0.234599	0.257476	0.00706559	0.224925	0.24336	0.133602	0.141826
GNPDA1	9.44394	4.08518	0	3.08262	6.25892	4.01368	5.67932	5.16832	41.9231	43.3977	32.5584	43.6882	42.0747	15.2274	6.60725	9.7068	5.58987	11.2451	16.0071	16.2308	17.9053	16.1393	14.8612	14.6028	4.50776	10.8017	10.7579	8.6692
GNPTAB	8.39867	4.14292	11.5106	10.4856	4.93975	12.4417	8.07483	6.41759	11.2015	18.3811	17.3409	8.44998	11.1651	9.66688	1.63758	5.76151	3.4738	1.84142	3.36239	6.42064	5.04863	5.64406	2.77899	4.8746	6.63815	3.10334	4.49269	3.7689
GNS	23.1312	13.9266	12.135	14.665	14.2477	14.4449	13.4393	12.4812	1.48585	0.659389	0.687459	1.82372	3.48234	10.8441	9.54269	17.8484	11.9224	19.2916	14.0563	16.0334	14.55	13.6993	13.903	20.432	14.923	9.29613	9.70687	8.53035
GOLGA2	5.38089	5.80025	8.91261	7.32592	5.72614	5.07464	6.34113	4.88694	2.99431	5.10704	12.3117	3.7225	12.9337	4.84835	3.36287	13.3786	10.5193	7.50706	8.11833	5.7901	9.88201	9.39709	13.1884	9.33412	8.62103	12.7624	10.1616	5.40243
GOLGA3	3.98853	1.66681	3.04376	3.03387	3.0916	4.00761	4.37688	3.66912	2.04572	0.410192	1.021	1.63755	0.715905	4.02296	3.41651	6.31672	7.47525	5.68821	7.49813	4.96958	5.3354	6.52408	8.38774	5.70758	8.21593	6.88714	5.25906	3.46829
GOLGA4	2.93997	3.57504	2.15359	1.75153	2.43105	3.34311	2.48421	3.2436	7.71467	4.44909	4.43204	14.544	9.23617	4.03717	2.76404	7.35089	4.48534	3.47994	5.93874	4.18417	5.74755	8.42398	6.69232	5.46612	7.4968	3.38359	2.63839	1.8442
GOLGA5	18.2836	15.2181	14.6303	15.0454	12.4323	11.1799	11.0759	15.2949	7.5655	11.9953	2.58812	6.79327	7.20121	20.7868	7.06501	9.98343	8.44149	8.69152	9.44422	4.9034	12.5505	18.1573	11.0082	13.7964	13.0951	10.2834	5.9526	6.7186
GOLM1	8.11257	5.9396	12.9947	10.274	6.23242	7.97699	8.08075	4.60556	2.43361	2.39838	5.63746	6.55041	3.73414	5.29394	3.54369	4.4978	8.71844	2.87917	7.05762	11.5448	9.15267	5.38253	9.17229	3.56185	7.40166	4.55043	5.39869	3.54831
GOLPH3L	3.57315	1.043	2.7431	7.60887	1.22636	5.04621	3.9062	2.49588	7.00473	22.5502	17.4701	20.1703	9.45183	5.27822	3.17586	6.9238	6.19443	8.47818	5.28097	3.39753	5.22881	8.69453	1.68205	6.23139	5.76535	4.63702	1.59853	2.47072
GOLT1B	30.0701	27.1566	26.7291	30.7224	38.3564	42.5241	23.7609	29.1837	2.5262	9.11652	3.07832	10.476	3.5653	83.6192	26.0098	62.5708	61.0457	79.6407	58.9122	58.4447	67.4886	65.8859	36.9495	56.7743	47.2702	44.9388	32.7652	30.4796
GON4L	0.668246	0.590508	1.32762	0.533368	0.352365	0.505274	0.489859	0.500557	0.695479	2.19881	1.53785	2.80297	1.99429	0.276044	0.103165	0.344093	0.879599	0.596412	0.48543	0.549892	0.339338	0.503523	0.732778	0.483004	0.496839	0.403422	0.383016	0.277006
GORASP2	6.69723	6.85837	6.80325	7.38652	9.45011	7.28677	8.54316	10.4172	8.96706	6.36223	7.68406	7.43654	8.55845	22.0193	8.71461	21.5193	15.9617	12.6789	16.8725	26.9641	17.4989	19.947	20.0687	15.794	13.8699	14.1505	17.5362	13.614
GOSR1	0.648542	1.17056	0.666227	0.998877	0.62478	0.582143	1.25417	0.868231	1.37539	3.80581	2.06114	3.17653	3.31602	1.28587	0.625164	0.866799	2.02601	0.538761	2.19751	1.4126	1.58181	2.46756	0.783628	1.70631	1.05412	1.5107	0.819186	0.396197
GOT1	2.43589	5.2886	0.465156	2.69751	0.609433	3.08894	4.70834	3.39737	18.8707	15.2195	5.58104	8.1437	7.9948	2.06627	2.73409	4.50021	5.15713	9.41772	0.770189	9.1306	4.15073	2.63636	2.59124	1.49098	8.06272	2.61417	2.4308	1.38129
GOT2	3.50752	4.05479	4.65818	8.62676	6.98289	11.9958	8.4545	6.18743	36.0449	34.9423	38.8683	36.9557	59.3165	15.6248	9.96995	19.2397	10.2859	11.6329	19.7866	15.5256	12.6278	17.5689	16.2026	16.4492	18.4465	13.6035	13.2679	11.2728
GPAA1	21.2934	11.1261	11.787	14.1678	25.5981	13.5347	15.5551	8.32379	7.04333	1.2808	15.2452	5.78346	3.86381	14.9828	11.9401	19.3332	18.3476	9.9461	19.8137	17.4197	21.7728	16.3527	16.0847	10.5038	17.2197	14.3349	13.7697	9.9497
GPAM	18.9831	12.1803	7.18441	7.62125	12.4579	10.1738	7.25415	10.0779	1.52629	3.85688	2.03102	5.01818	3.00408	2.9869	0.355433	2.51848	4.92748	1.21088	1.24008	1.2877	1.14664	2.1346	1.67072	2.00583	1.53298	1.23466	0.460451	0.830813
GPATCH4	0.605382	3.61334	4.79297	4.909	0.333832	0.925615	2.70636	2.55886	29.3579	24.3557	50.3579	10.29	30.7805	2.12881	2.20997	2.88117	3.53298	2.48888	1.80475	1.13781	0.203335	5.51575	0.545634	2.41874	0	1.08511	1.59152	1.46423
GPATCH8	2.10739	0.760615	1.21861	1.81564	1.72706	1.56061	1.16247	0.783393	1.55363	2.16693	5.77873	3.19945	8.01851	1.12271	0.746737	2.12042	1.95401	0.437536	1.19138	1.46236	1.34046	1.21899	0.58185	1.30165	1.11648	1.28521	0.979092	0.429654
GPBP1	4.05651	3.89404	2.97442	3.02725	2.71439	2.81743	2.23937	3.17861	7.63171	8.61267	5.46785	7.21827	8.94809	4.47533	1.27662	4.07242	2.16005	2.13296	3.07178	3.37438	2.33336	2.78547	3.89526	1.55284	3.8703	1.8789	1.26663	1.14047
GPC1	7.2553	8.35195	9.83638	8.38579	6.74573	6.66987	5.54113	7.65508	2.3532	0.718236	0.858808	0.0992812	3.09183	14.3698	8.00398	16.0087	9.11228	8.77143	17.2343	5.2688	11.4501	12.5508	25.1784	11.5819	13.5627	9.27896	10.0939	4.38389
GPC4	0	0	0	0	0	0.570654	0.0709595	0.50958	10.1569	16.5431	24.2043	19.8926	7.36926	0.0122627	0.725621	3.05858	2.7932	0.141934	1.71533	1.52674	0.115957	4.23593	1.484	0.788197	0	0.918236	0.607345	0.659218
GPC5	0	0.00667667	0	0.305167	0	0	0	0	0	0	0	0	0	0.00790684	0	1.73233	11.131	0.122024	0	0	3.9627	0.270425	0	0	0	0.368972	2.44646	0
GPC6	14.2259	5.93759	6.03681	11.3244	7.4834	11.4445	7.36601	5.54774	0.00957907	0.0664344	0.0101302	0.0687037	0.252706	1.27935	0.878761	3.08228	4.92092	0.816471	4.10074	1.03793	2.81975	5.5928	5.132	3.88145	2.93868	1.04042	0.899301	1.70071
GPI	6.31657	3.61549	5.15854	3.93423	6.37249	6.50796	6.33053	3.54244	16.7843	12.816	21.8405	15.3099	13.1349	3.46522	3.07144	4.47094	3.85368	2.97328	5.08308	4.69674	3.49076	5.41887	4.43902	5.90311	1.58896	3.36871	4.14763	3.09024
GPNMB	6.22286	5.54541	9.31975	11.221	5.33893	7.94393	4.3876	3.75661	0	0	0	0	0	0.00828668	0.283886	1.17389	0.386793	1.69448	1.52347	1.28965	0.352618	1.78551	3.33199	0.909918	0.853678	0.759902	0.461147	1.30673
GPR107	0.720122	0.881652	1.15804	0.482406	0.802335	1.0646	1.54967	0.958442	0.21378	0.228387	0.41448	1.3184	0.399481	1.80956	1.04676	2.86135	1.91903	1.52264	2.50461	1.76159	1.64552	2.08398	2.75962	2.09068	1.93346	2.09674	1.26947	0.823767
GPR114	0	0	0.00548197	0	0	0	0	0	4.95755	0.0836552	1.22459	0	0.0119329	0.0060563	0	0	0	0	0	0	0	0	0	0	0.0430283	0	0.0067406	0.0434102
GPR125	4.50469	2.31926	10.0846	4.54929	0.335954	4.74078	6.44411	3.28258	13.9343	10.5998	13.7894	16.3002	21.2139	6.33715	1.58636	3.89173	2.89036	5.93423	2.5946	3.01545	3.35275	7.34417	4.1329	4.25302	7.34427	2.98068	2.22321	1.10963
GPR143	0.231432	0	0	0	0	0	0	0	0	4.52838	0.0212102	1.82208	3.57145	0	0	0	0	0	0	0	0	0	0	0	0	0	0	0
GPR155	0.468633	0.692637	2.87097	0.332841	1.07513	0.444021	0.471979	0.627887	0.170111	0.00885723	0	0	0	0.18929	0.115028	0.372315	0.0344797	0.0950002	0.369038	0.277825	0.0945908	0.347384	0.28837	0.123647	0.0328013	0.324001	0.196974	0.242677
GPR160	0	0	0	0.0494266	0.0585407	0	0	0	9.78384	7.50033	5.53971	6.42338	4.94818	0	0	0	0	0	0	0	0	0	0	0	0	0	0	0
GPR161	3.85274	1.91857	3.60483	1.69792	3.69909	2.29682	1.72347	5.40076	1.18215	1.26358	0.443605	3.58597	0	0.85096	0.106009	3.14578	0.413089	0.722294	4.08121	0.688658	5.27064	2.1537	0.597958	1.82322	2.23696	0.99737	1.68585	1.64686
GPR172A	1.41875	0.579762	0.678715	0.817948	1.40252	1.00898	1.34177	0.955595	0.958115	0.637797	1.42234	0.892587	0.4984	2.13504	2.55094	2.38975	3.12603	1.76597	3.44209	3.65548	3.61639	3.21335	3.29158	5.48413	3.93662	2.65688	3.71356	1.12239
GPR180	0.713521	1.25881	2.09258	1.27616	1.42075	1.02687	1.33628	1.64783	1.4526	0.759041	1.38215	1.83262	1.93627	3.00202	1.85391	3.11291	1.74377	3.93997	3.4661	2.30007	3.85778	4.96692	2.66438	5.52489	2.224	2.04105	0.708221	1.91269
GPR19	0	0	0	0	0	0	0	0	0.995285	10.6021	2.86872	11.5475	2.98605	0	0	0	0	0	0	0	2.77967	0.0893659	0	0	0	0	0.0145408	0
GPR37	0	0	0	0	0	0	0.35638	0	3.03585	0.363318	0.0121611	9.25117	4.62634	0	0	0	0	0.118806	0	0	0	0	0	0	0	0	0	0.05518
GPR68	0.262873	1.09463	0	0.163663	0.103844	0.0560295	0.0696714	0.667106	0	0	0	0	0	0	0	0.432487	0.0599455	0	0	0	0	0.10981	0	0	0	0.296168	0.0044668	0.0862998
GPR85	0.707371	0.00197645	0.00741523	0.352822	0.0121125	0.136153	0.237024	0.00884226	0	0	0	0	0	0.00468121	0.00728953	0.00250558	0.00437007	0	0	0.0655677	0.0110665	0.0160104	0	0	0.0166293	0.00889033	0.0455885	0.0167769
GPRC5A	1.19318	1.36915	0.4121	4.05405	2.23202	0.594713	0.554634	2.59497	0	0	0	0	0	9.09754	4.22883	4.44043	9.90207	3.82122	5.4268	2.53583	2.60573	8.90552	2.49446	6.4174	4.93703	3.53656	1.81351	1.77478
GPRC5B	0	0	0	0	0	0	0	0	15.3637	16.9157	17.7902	31.9716	35.4527	0	0	0	0	0	0	0	0	0	0	0.342983	0	0	0	0
GPX1	256.207	184.613	83.4464	130.603	114.85	127.957	112.893	130.915	81.5423	96.1946	79.977	67.0997	51.1886	87.7591	64.1575	105.667	98.7633	108.022	114.952	63.7808	105.396	98.2207	162.032	106.135	88.7619	86.9617	115.878	49.4282
GPX3	0.757828	1.15744	0	1.37482	4.28273	2.04599	1.94552	0.488508	4.51993	21.5086	34.5425	11.6604	5.50339	0	0	0	0	0	0.310088	0	0	0	0	0	0	0	0	0
GPX7	37.4307	33.5917	34.5326	36.0797	28.4777	22.6772	20.2643	24.079	0.138386	4.3509	12.6152	8.99906	3.76029	24.291	11.4256	26.5124	3.18267	21.3031	24.2893	21.2233	17.4333	21.4193	29.9455	13.9937	13.0325	15.5032	8.2076	9.56224
GPX8	64.5183	52.2254	76.0178	47.559	40.2549	53.07	61.8449	50.8817	6.71236	4.44556	12.0292	7.53587	11.0554	54.0085	53.483	41.4297	47.9131	35.9396	47.3256	52.9607	45.4207	51.257	38.2135	42.089	43.5746	37.6422	44.7552	40.8709
GRAMD1A	4.89235	5.78293	5.08332	3.60602	2.42557	2.64573	2.53648	4.5579	3.78596	0.389659	3.79811	0.705197	2.72782	8.57577	3.29797	6.07056	5.75311	2.47816	4.0588	4.83603	5.27352	6.41227	5.21823	5.3699	8.88024	5.20908	2.4393	2.55084
GRAMD3	1.05307	2.05993	2.78208	1.68482	1.70326	3.31861	2.71685	1.46283	0.431399	0.0761439	0.601494	0.426374	1.56405	2.43141	0.884362	2.86704	4.0486	1.50641	0.773794	2.36028	2.34189	1.58921	0.340116	0.155556	1.96015	0.43598	0.614132	1.16802
GRB10	0.978756	1.15943	0.00215959	0.799205	0.0617331	0.599549	0.842168	1.08158	2.78873	2.30552	1.0911	1.85317	0.237396	0.229041	0.208052	0.177078	0.498909	0.395815	0.448166	0.200506	0.0056402	0.236638	0.0372555	0.96485	0.372918	0.466055	0.278819	0.28217
GRB7	0	0	0	0	0	0.156334	0	0	4.41596	1.91563	2.38809	1.73959	2.48474	0.00258417	0	0.237904	0	0	0	0	0	0	0	0	0	0	0	0.0185228
GREM1	159.112	168.575	200.671	117.002	157.26	141.013	160.502	139.61	7.83019	0.0585817	0.265006	2.52092	0.00371392	216.989	329.468	247.714	415.118	219.741	180.62	118.794	430.903	406.812	266.902	249.005	334.715	527.379	164.919	357.911
GREM2	4.70424	5.96675	3.32614	2.10504	3.54964	1.79869	3.93772	5.96405	0.0325272	0.0250654	0.00859969	0.174971	0.0107262	4.15368	2.06843	2.31549	1.82953	0.420069	0.826777	0.847224	2.39372	5.66011	3.5703	1.8662	2.66872	1.22884	1.09061	1.13159
GRHPR	98.6944	35.9665	56.3957	41.2619	35.7821	36.5534	49.4012	37.0575	33.7951	17.2129	45.7299	24.1991	14.6774	27.8239	18.8354	38.0686	16.7311	27.6021	24.7608	32.9429	21.3588	23.8377	36.2783	30.9131	35.8944	21.6309	24.9546	15.5954
GRID2	0	0.00585887	0	0.00505259	0	0	0	0	0.424932	1.43759	6.24748	0	0.0136709	0.00693836	0	0	0	0	0	0	0	0	0	0	0	0.0225892	0	0
GRINA	0.51322	1.35768	0.765412	0.624448	1.17103	0.803646	1.68849	0.854864	0.551503	0.527806	0.620862	0.627356	1.0912	4.10297	1.74332	7.90036	4.136	5.4681	3.90318	4.11483	6.44757	4.19555	6.50913	3.66813	5.07699	4.20708	5.7463	3.6708
GRK5	4.53172	4.35241	2.42544	8.34316	1.79666	2.48563	3.60595	3.09399	0	0	0	0	0	0.142435	1.77438	1.88051	0.598353	0.961692	5.76377	5.81883	5.17705	3.95806	8.54904	2.47953	0	2.8403	0.63411	1.53141
GRN	65.7987	33.2187	17.5271	33.2875	33.6911	35.2161	29.3842	28.8869	6.15375	27.8382	19.2268	12.4012	6.94917	14.2163	18.2146	45.6795	29.2173	29.1967	39.2472	13.53	29.8008	38.9242	33.8615	26.8289	20.1444	33.4718	20.0778	19.615
GRPEL1	19.034	14.5239	19.7625	8.04875	4.23104	15.5715	10.4261	12.5836	29.8764	33.2532	49.773	30.0633	38.8715	21.6059	8.58206	15.8514	14.6998	10.1644	18.2748	21.3956	9.87892	19.367	19.5052	20.5181	7.09967	18.8795	16.0426	9.22469
GRPEL2	2.58805	0.861902	0.44187	0.997783	1.20569	2.27171	2.21492	1.00591	13.2747	11.896	7.47489	9.53879	8.75498	0.321745	0.0691058	0.60571	4.06003	2.5255	3.01521	2.48637	2.07201	1.51781	2.16557	5.31869	3.46826	1.93848	2.00658	1.47119
GRPR	0	0.00717225	0	0.0123705	0	0	0	0	1.68744	0.166209	1.34176	10.1463	0.736363	0	0.264528	0	5.07468	0	1.42576	0	1.48588	0	0	0	0	0	0	0
GRSF1	5.16235	5.06484	5.18374	3.62342	5.99199	5.47732	5.37228	4.53185	10.71	11.5631	10.3814	22.1249	11.3317	7.23069	2.8264	7.02878	7.03087	8.00898	7.25418	6.5911	10.5299	6.52885	9.36608	5.90405	5.28669	4.81119	3.48687	3.68864
GRWD1	0.990865	1.44842	0.654622	1.56644	0.143944	1.16499	1.87785	2.38184	22.3538	9.18916	18.8063	21.1253	21.959	0.00927186	2.36784	0.390399	0.311602	0.214635	2.14928	0.230876	0.526056	1.96609	0	0.099327	1.64685	1.33827	1.21769	0.863962
GSDMB	0.981069	0	0.344186	0.00261226	1.02101	0	0.394402	0	0	0	0	0	0	1.85101	0.245784	0.552971	2.11644	3.46003	1.319	0.022331	1.30596	1.47225	3.05283	1.44108	0.61167	2.9898	1.37742	2.23698
GSN	3.5839	2.26668	1.66609	2.02557	1.83829	1.83513	1.80476	2.38041	0.800677	1.23643	0.190391	0.734351	0.452033	1.01917	1.72534	1.83268	2.40028	2.37397	2.29862	2.24427	2.01945	3.04456	2.5919	2.84845	1.81023	1.80248	1.81327	1.15185
GSPT1	3.54552	3.2724	4.70462	2.82747	1.94237	2.88153	3.0616	3.73313	4.39981	9.0681	11.0947	9.19737	10.1844	4.32278	1.02366	2.59238	2.14987	2.89626	4.07657	4.81173	1.69442	4.36609	1.84605	3.02704	4.63281	3.01931	2.63276	1.51237
GSPT2	1.66419	4.00656	0.0362126	1.03131	2.5672	5.54799	1.80573	2.41817	11.1751	10.0667	10.9206	2.85743	10.2632	3.0485	0.398706	3.22625	0.029878	1.60526	0.447698	2.24142	1.55106	2.51763	0.124942	2.70005	0.79586	2.04925	0.151391	1.31908
GSTA4	30.3042	12.7762	26.4531	25.0656	24.5175	11.6955	22.3059	10.7773	5.93557	2.26742	6.84039	5.30626	17.1977	5.36605	8.46173	10.822	11.8577	4.84818	5.83665	5.81407	6.74419	9.06013	9.67849	12.9159	10.6169	7.37139	4.76274	6.93786
GSTM3	20.8846	8.05315	19.7149	11.7668	11.9745	11.0402	15.5812	7.88943	0.00831873	0.00320519	0	0	0.0219457	2.3557	3.46881	4.66193	6.44657	5.67237	5.69791	4.43751	3.39665	6.60924	4.63069	6.75645	7.39893	6.38211	5.2995	2.43496
GSTM5	16.9171	5.13177	7.16832	17.6177	14.7866	21.2616	18.1291	3.72598	5.52477	0.0500867	0	0.310786	0	0.725214	0	1.28353	2.97886	6.49139	1.73906	5.23691	4.80038	2.08348	6.68136	4.81678	0.824393	0.928688	2.30846	1.45549
GSTO1	42.5329	42.2308	44.4768	51.4196	49.346	47.626	49.2256	45.6525	19.9321	19.3983	17.8406	12.6124	11.7843	97.0985	38.3054	75.6672	52.4645	92.8336	73.0295	69.8751	84.1798	69.0596	79.4251	61.1924	95.0756	74.321	59.0719	37.3111
GTF2B	11.7872	7.48111	12.7182	20.2117	19.0554	10.436	13.9382	4.8112	5.27288	13.9585	5.99174	13.0758	5.86419	14.7428	8.19135	18.9679	25.1221	19.334	12.6143	7.84192	22.4495	26.7972	38.0443	8.52701	12.0971	12.6793	8.52011	8.23552
GTF2E2	5.55375	17.2258	7.40751	15.3087	14.6536	7.38204	16.2999	13.2176	5.82423	12.7306	10.3983	22.7395	2.74583	39.0945	9.3267	29.6774	18.2134	20.4771	45.0315	33.1321	33.1548	38.5356	28.1273	22.3936	21.8033	29.9736	11.1213	7.75732
GTF2H5	5.77457	3.57555	6.71563	6.7695	6.23371	3.7796	4.04856	4.22892	1.19049	0.938397	1.58574	0.863629	1.01291	6.50057	3.75157	3.71437	4.49812	7.18256	5.90853	6.0407	3.5812	7.44908	7.76624	2.62326	4.60334	5.02109	6.7678	2.9653
GTF3C2	2.52102	1.94418	2.60175	2.03759	0.531231	2.30667	2.3761	1.55122	13.0514	4.92236	16.9251	2.43527	7.55313	5.37617	0.968252	1.60335	1.08426	2.33109	1.78176	2.6292	3.95219	2.56799	4.53412	1.5396	1.85459	1.03447	2.28506	0.630687
GTF3C5	4.10194	0.5182	2.09896	1.47712	2.78787	2.44162	2.30418	0.778679	7.08157	7.58702	2.94528	5.83025	2.78751	1.4288	0.583582	1.35064	0.55977	1.80739	3.1454	1.19565	0.62017	2.43532	3.07232	0.878229	2.92887	1.68275	1.78836	0.436513
GTF3C6	32.3375	31.9806	16.8369	35.5392	14.5132	36.1415	29.822	27.5284	141.683	85.6722	132.303	105.077	77.0784	19.32	19.5589	20.391	21.3029	16.6466	18.3937	52.3757	25.1599	29.6773	24.3295	23.3676	33.8901	34.6497	17.0476	18.384
GTPBP1	2.1724	1.43635	0.32264	0.243137	2.84857	1.2808	2.40203	1.22724	1.75906	4.11852	2.92226	7.0011	2.02692	1.81831	1.88295	3.12015	0.859255	2.64599	2.5967	1.01115	6.14381	3.827	2.43069	7.97528	1.73102	3.56954	2.13423	2.52256
GTPBP3	0.0626974	0.47731	0.217303	0.139857	0.112941	0.142188	0.429389	0.296813	1.66914	2.11023	1.04118	0.84175	1.98237	1.09778	0.299068	0.498406	0.635666	0.168406	0.331456	0.502687	0.309563	0.940499	0.272635	0.1169	0.0465172	0.644222	0.597544	0.32851
GTPBP4	18.8172	10.2905	9.08182	5.50119	6.50779	16.9249	8.69055	10.1167	36.2046	62.4841	47.3057	45.1845	61.0717	18.9176	4.84634	23.631	26.4862	32.3224	30.2284	25.682	31.996	22.0311	25.7117	24.8114	22.9471	15.9547	17.5811	10.246
GTSE1	0.00840854	0.358377	0.00662346	0.0106572	0	0	0.169372	0.110574	12.6027	24.039	12.3106	9.48586	8.85248	0.00731738	0.227892	0	0.0546482	0	0.0584902	0	0.138388	0.100106	0	0	4.57494	0.0158821	0.0244325	0.209798
GTSF1	0	0	0	0	0	0	0	0	0	0	0	5.90887	0.055256	0	0	0	0	0	0	0	0	0	0	0	0	0	0	0
GUK1	7.97681	5.53055	11.3456	7.27827	8.76933	6.12621	5.91596	6.24299	2.11986	1.85924	2.62529	4.85967	1.76602	12.6183	8.54877	15.4116	16.5777	29.1417	9.73916	16.768	16.8849	10.825	19.7182	20.5289	32.7686	20.0872	12.0852	7.99716
GULP1	0.00150751	0.457512	0.175746	0.776684	0	0.262515	0.189786	0.317184	5.13621	4.89569	15.0538	6.07646	3.64722	0	0.0490287	0.0842612	0.372306	0	0.870363	0.0245001	0.0372159	0.179473	0.0102427	0.0281077	0.121168	0.304672	0.0219016	0.0376132
GXYLT2	10.4737	0	0.614094	5.13374	2.74762	1.92174	6.14479	0.780031	0	0	0	0	0	0.0147485	0	0	0.165219	1.70707	0.11789	3.02979	2.58008	2.5221	2.76361	0.789982	2.41004	1.47251	1.06697	0.422856
GYG1	18.3682	10.5584	9.01067	13.6668	7.75494	14.8145	16.0815	9.1358	11.9681	3.81955	3.31918	0.580469	5.25698	16.3771	8.12419	16.1239	27.7422	11.9917	16.9853	11.8954	18.6504	18.7655	16.7763	13.0807	24.2793	12.864	7.02448	6.64938
GYLTL1B	0	0	0	0.00655958	0	0	0	0	4.64212	6.05531	7.86896	2.20355	1.88133	0	0	0	0.0336364	0	0	0	0	0	0	0	0	0	0	0
GZF1	2.77072	3.46776	0.560847	4.52602	5.51803	1.54228	2.44588	3.15726	1.87977	0.635811	2.54181	2.96747	0.350161	2.30552	0.927447	6.0809	5.30893	2.37201	4.95271	5.92027	6.47222	5.05965	2.47507	8.30995	3.24187	2.26745	1.26696	2.16895
H2AFX	2.03688	1.76234	2.22555	4.50739	4.66043	1.86263	2.97789	1.72809	21.8228	20.8807	13.0521	18.6842	15.7728	3.14487	1.24655	3.69299	4.00342	3.97095	7.54136	0.889877	3.17658	4.30234	2.79021	3.36901	15.742	4.04895	4.05704	3.99602
H2AFY	7.58009	7.77406	9.38782	7.44622	6.46028	7.81985	9.18934	7.56374	0.707634	0.109746	0.616562	1.29809	3.17592	13.9705	9.48318	8.34354	13.9403	14.6907	13.8606	11.8518	9.12827	12.5745	11.5846	8.8731	12.5526	10.7121	8.47583	5.61658
H2AFZ	83.8902	78.3975	74.8091	58.6259	53.135	41.6272	54.4063	66.1322	719.029	613.783	642.527	481.151	836.051	33.9531	40.4401	135.587	106.403	107.989	63.4288	70.9535	121.65	70.5632	108.14	83.5914	147.436	57.28	73.2238	38.4357
H3F3AP4	91.9179	70.5308	49.2062	81.5646	121.304	68.4975	151.02	158.942	1159.32	1044.03	1305.85	866.109	807.509	16.2771	66.3787	52.1772	30.5267	93.0529	73.8132	77.5116	87.6952	0.0564312	51.957	54.6671	0.0700037	0	0	0.00722311
H3F3B	106.778	96.9187	60.9222	105.289	46.2221	90.1042	75.4095	82.6234	280.435	333.566	290.013	324.493	340.531	66.6737	64.8111	127.011	126.653	91.1377	105.108	77.3509	122.95	127.433	143.548	87.0274	102.216	116.674	90.9411	49.2382
HABP4	6.8923	3.07604	10.3138	3.54725	7.10211	5.32218	5.88267	5.63268	2.59417	0.00975151	1.2312	1.0135	0.0166919	4.76106	4.64356	11.1001	13.8241	15.5581	11.1732	10.442	16.7026	16.1675	14.4192	12.7056	19.5613	16.9531	9.26853	4.00769
HADHA	67.9127	22.6288	34.098	34.0443	50.0548	34.8931	37.4879	21.7544	23.1958	26.7472	22.7774	27.219	16.6057	18.3404	16.6733	36.5799	25.8429	29.6811	31.106	26.4658	41.9035	38.2104	41.6819	31.9292	35.9585	21.4903	20.2373	16.3384
HADHB	84.7808	58.3192	52.0016	37.8718	41.3094	42.6206	47.7583	53.7861	8.56601	40.2645	12.347	8.437	13.7188	44.7317	34.6172	65.3093	43.9153	69.547	41.6787	48.2027	54.0791	50.1181	53.7926	58.9799	36.4537	40.4346	31.5766	25.4383
HAND1	0	0	0	0	0	0	0	0	62.2962	0.678678	0	1.80145	7.0219	0	0	0	0	0	0	0	0	0	0	0	0	0.0284379	0	0
HAND2	0	0	0.00870448	0	0	0	0	0	0	0	0	0	0	2.78877	0.718782	3.71279	5.42227	0.445223	4.30458	2.1551	2.81896	7.36725	5.18061	3.86318	4.23597	5.58329	2.85769	4.20462
HAS2	10.1873	10.0459	3.92733	17.1143	9.82319	7.8952	8.73113	7.93281	7.6132	14.1025	2.08694	23.2917	6.61716	19.1491	7.96901	2.79371	11.6319	8.31627	0.889266	0.649272	11.1447	21.6406	2.55152	5.02791	3.55684	5.90084	2.05853	4.33599
HAT1	8.2254	6.50385	12.7753	8.713	11.5171	8.05167	7.91277	9.17192	24.7612	39.2378	26.9792	26.2852	31.6577	3.92087	1.91206	4.72001	4.6893	10.2823	6.19007	9.29416	7.42182	7.82642	13.073	7.13755	5.00627	5.76172	4.81424	4.55063
HAUS4	10.6252	1.75615	2.83889	4.17438	2.59783	4.96145	5.56081	4.4431	2.13533	1.02911	3.41371	2.80864	2.52459	2.45264	1.81655	4.73578	4.32036	4.02118	3.97443	0.92263	1.53712	4.15329	1.67975	3.04742	4.55163	1.66549	2.2402	1.40502
HAUS6	4.71103	2.48231	1.71524	2.95397	1.58465	2.88355	1.41757	1.79647	5.37056	14.4807	8.20634	11.521	9.08572	2.78478	0.695622	2.5607	2.12548	2.19609	1.55501	0.964341	3.15111	3.35137	2.58771	2.798	2.17559	1.14551	1.64393	0.929603
HBB	0	0	0	0	0.56474	0	0.420996	0	0	0	0	0	0	0	0	0	1.35835	0.280695	0.581538	0	0	0	1.13605	0.584537	0	0.789539	0	0.260739
HBE1	0	0	6.08768	0	0	0	0	0	0	0	0	0	0	0	0	0	0.104207	0	0	0	0	0	0.435766	0	0	0	0	0
HBS1L	1.1341	0.720302	0.269092	0.571444	0.297983	0.467379	0.286713	0.718362	1.21019	0.551833	0.727698	1.41794	2.4591	2.21089	0.325302	0.336396	0.500046	0.278994	0.0642242	0.716915	0.550833	0.604556	0.460033	1.1333	1.62691	0.502826	0.585735	0.422334
HBXIP	97.9732	89.0012	80.9904	102.253	76.0139	39.8639	81.8915	63.0995	11.071	21.0809	18.7922	19.0839	3.75663	148.715	64.2294	116.326	55.8526	141.111	126.643	90.7719	86.844	93.4955	103.153	81.8432	88.143	112.197	92.1433	58.1289
HCFC1	1.03725	0.963038	1.22802	1.12965	1.4545	1.66011	1.20418	0.735093	4.76765	4.73472	7.22778	9.06743	11.5604	1.80531	0.925849	3.28071	1.12018	0.479639	1.25294	1.29544	1.16278	2.51413	1.73024	2.90964	2.1313	2.78332	1.60321	2.15021
HCFC2	2.11255	1.2808	5.43789	0.0809613	2.4452	2.40212	1.0799	1.11002	0	0	0	0	0	0.301771	0.667772	0.155853	1.61614	2.11409	0.317387	0.963997	0.469337	2.06418	1.30206	0.935804	2.05937	0.379199	0.689407	0.113843
HCLS1	0	4.24679	0	3.5237	0	0.886127	0	3.04668	0	0	0	0	0	0.011201	0	0	0.0836523	3.45725	5.01389	1.67348	0	0.612945	0	0	6.12769	1.483	0.436331	0.321146
HDAC1	6.35725	3.53126	5.69769	4.43313	2.59243	3.29416	2.07961	2.87989	16.1374	6.71911	15.3971	41.4001	1.67369	5.61943	2.30635	1.70206	1.46398	0.588235	3.56906	0.203383	1.49321	3.65015	2.80591	4.6666	3.24965	1.99733	1.19996	0.702535
HDAC2	3.83094	3.08757	4.13326	3.52784	2.63246	3.0822	3.70423	2.32155	9.07246	13.4637	13.6393	23.3969	11.6744	7.42557	1.16959	4.52694	6.62922	4.64972	3.31569	3.41111	3.19608	5.14934	0.706373	4.37972	2.00111	3.62722	1.7954	2.23911
HDDC2	70.5789	35.8977	27.2362	39.0385	21.5983	43.963	44.5495	28.5512	26.3276	34.2948	21.227	19.1599	9.39032	8.65749	5.6209	15.7078	6.31821	5.6577	12.9613	11.2353	16.0665	13.0206	9.4676	8.45885	6.11085	14.7969	4.4255	3.84053
HDGFRP2	1.08298	2.32912	0.799477	1.37979	3.03862	1.83697	2.59832	1.71493	4.02435	5.98646	12.3702	8.03531	7.43747	5.99024	1.32158	2.4861	3.29812	3.80747	4.41742	3.59385	4.89921	4.21899	4.50742	4.33449	2.5942	2.53819	3.34999	2.1928
HDGFRP3	17.0426	12.6112	18.2929	14.0864	9.61612	15.6834	14.8936	11.0749	46.0318	34.7146	10.7753	34.8907	16.6236	16.3777	3.7383	4.75262	8.36103	21.3743	13.1004	7.97523	19.9179	15.3949	13.4268	6.92399	12.136	14.6045	3.41697	4.21913
HDHD1	1.76998	1.53081	0.172127	0.477746	0.0164012	1.00292	1.44885	0.526814	1.53862	1.84232	2.18788	1.14881	1.86715	5.90765	2.1123	5.51657	3.53858	4.4265	4.10404	4.81404	7.02788	8.02129	5.98828	3.00477	7.07043	3.71118	2.96304	2.95322
HDHD2	11.4969	5.72904	12.3579	8.78085	11.4876	1.89146	6.15136	4.01587	3.67397	8.2415	16.5128	0.967679	11.1297	0.270968	1.62288	4.08325	0.155666	3.5384	8.08058	0.0648775	5.02605	4.06344	0	1.78634	0.740442	3.54007	2.56346	1.26992
HDLBP	19.5598	14.5999	12.7326	13.5282	15.2611	13.0517	18.2626	13.2816	8.66459	8.40394	6.75875	6.67518	3.79786	25.4392	14.2919	26.9321	16.8438	18.0021	24.8131	19.7962	25.1102	25.8099	31.1695	27.2291	26.3631	22.2955	20.7124	15.8859
HEATR1	2.5799	1.34176	3.7523	1.75521	2.3474	3.06604	2.36083	2.27132	14.4016	7.23891	15.2853	13.362	9.42417	2.45204	0.802488	2.87325	2.74622	1.82259	3.2182	1.37012	3.72275	3.23133	4.5475	0.790729	0.819994	2.49736	1.37119	1.32748
HEATR2	1.64792	0.839218	0.712432	1.55918	0.621313	2.4832	1.96848	0.856736	5.40026	12.845	11.8433	8.86117	3.37761	0.693692	0.914025	1.67082	3.36246	0	0.373215	4.11072	1.293	6.02254	3.64543	2.14364	2.13251	2.31636	0.920545	0.382478
HEBP1	84.4156	56.3016	58.953	47.3455	51.3122	47.1955	45.3783	39.31	12.8121	5.18601	8.63576	0.0336598	8.50558	21.0564	24.0705	51.8612	52.2304	58.6202	52.5873	26.9903	53.3875	26.9494	32.6738	38.874	40.7145	24.0988	28.8903	23.5105
HEBP2	30.7191	22.0937	24.3423	21.2263	26.3812	14.4655	21.0711	20.131	1.69811	10.6729	10.831	5.93108	15.9593	18.9173	4.86815	28.3445	34.2916	29.3314	17.3219	19.793	25.0269	16.8887	35.087	26.5449	12.4937	19.8355	26.4319	14.8963
HEG1	34.5812	14.8773	16.8121	17.5135	6.1521	22.7079	9.82962	10.805	0.813604	1.47722	2.42016	0.00888188	0.725258	4.82743	2.83494	7.34284	4.13276	3.64633	6.42125	6.42522	10.1716	7.53648	11.0101	9.35184	5.63674	5.42781	3.50163	6.07896
HELB	0	0.00570927	0.00612002	0	0	0	0.0782493	0	0.343385	0.155653	3.17215	4.91362	0.106575	1.14264	0	0.00482517	1.03514	0	0	0.0420895	0	0	0	0	0	0	0.421407	0
HELZ	1.27904	1.31807	2.19536	2.21821	1.68711	2.1991	1.41967	2.2393	10.7334	6.19576	7.13206	8.99957	8.97684	2.66248	0.399983	1.52171	2.40403	1.79145	1.07923	1.23	3.4176	1.72321	1.09272	1.72862	0.631703	1.03282	0.568101	1.36904
HEPH	4.83814	0.198732	1.75436	0.558257	3.50151	2.15017	1.7424	0.261498	1.69056	1.5338	0.809166	1.30398	1.35705	0	0.140126	0.0419896	1.27946	0.387243	0.774621	0.183136	0.147275	0.33144	0	0.23173	0.0983583	0.679836	0.102079	0.248077
HERC4	5.03018	3.10948	7.1994	3.39382	5.87249	5.48082	3.99264	7.06543	0.751281	0.730214	0.678724	0.807809	0.0348585	8.52741	6.09235	8.48812	8.64484	10.2581	5.79803	7.85095	8.8188	7.13995	7.79444	7.20198	7.99058	5.34844	3.00421	3.6956
HERC5	1.10986	0.465257	0.31684	0.00472036	0	0.6938	0.337588	0.391808	7.80426	13.1993	9.51276	6.57431	5.30036	0	0	0	0	0.500184	0	0	0	0	0	0	0	0.344695	0.375155	0.232311
HERPUD1	40.6588	19.1662	15.3617	32.1831	13.9767	35.307	28.4586	19.2326	4.13985	3.58028	3.5805	9.79651	7.40841	31.6616	5.80553	21.5801	36.7156	16.9449	11.1188	18.2637	25.6729	16.301	20.6184	21.7094	20.2171	14.7049	14.3502	7.59171
HESX1	0	1.90156	0	0	0	0.451708	0	0.58671	21.7779	3.26254	16.4988	10.7806	6.42608	0	0	1.59325	0	0	1.24141	0	0	0	0	3.9514	0	1.74863	0	0.278299
HEXA	32.0516	26.0934	25.4671	23.0197	23.8876	28.9603	39.364	20.3329	1.21433	4.44217	6.17006	5.53939	2.72485	15.3992	10.2437	19.192	14.4105	14.6369	19.2702	14.135	17.3184	14.6369	9.92194	25.8763	13.4767	17.6446	16.4215	12.3237
HEXB	114.594	49.9787	107.387	59.6399	72.7758	63.2701	77.0118	48.1494	2.95241	18.6008	6.66086	7.01571	4.57889	39.3025	20.3695	42.9489	31.714	39.561	37.7255	27.6655	41.5144	37.1999	37.4103	34.2629	28.9361	32.5141	24.1447	20.6067
HEXIM1	5.16785	1.08903	2.04184	2.70659	1.40376	1.90459	2.20308	1.18657	2.99989	6.09148	5.43532	7.86031	8.23284	1.02794	0.533566	1.5487	0.479808	0.660995	1.86397	0.71101	1.01253	0.911476	2.04359	0.688252	0.236679	0.960614	0.17479	0.579891
HEY2	0	0	0	0.00620607	0.0882054	0.515575	0	0	10.0187	6.31758	15.307	3.21089	1.74636	0.00852234	0	0	0	0	0.136244	0	0	0	0	0	0	0	0	0.244345
HFE	0	0	0.00118686	0.0324644	0	0.00610182	0	0	0	0	0	0	0	0.0013112	0	0	0	0	0.073366	0	0.0371967	0	0.102374	0	0	0	0.0160529	0
HGF	0	0	0.999392	0.158194	0.695373	0.239705	0.388784	0	0	0	0	0	0	0.00447911	0.0139496	0.089503	0	0	0.0716059	0.264889	0	0	0	0	0	0.0145826	0.00249259	0
HHAT	0	0.099983	0.128808	0.261835	0	0.0606615	0.100575	0.0820744	0	0	0	0	0	0	0	0	0	0.0251464	0	0	0	0	0	0	0	0.0683742	0.0411066	0.00778622
HIAT1	21.2951	7.46693	12.8738	13.539	9.42918	11.1315	5.7466	9.06914	17.9428	6.15293	9.72632	16.1596	13.816	6.32981	1.77502	9.50298	1.99924	3.33171	5.72915	1.66647	9.10486	12.5226	5.79832	5.55057	8.46665	5.26677	2.63346	2.29018
HIBADH	21.2298	3.45503	7.46909	6.5235	0.766743	8.38004	1.58284	6.54455	7.50789	2.21714	3.85289	12.3327	0.606322	4.1942	0.354955	1.54541	4.21333	1.93479	0.546613	0.2838	0.646643	3.50821	1.15681	1.34305	3.23896	0.222636	0.938689	0.408464
HIF1A-AS2	149.947	47.457	234.653	187.153	158.798	155.003	100.226	57.1272	29.554	16.8315	31.0614	36.4385	23.145	189.688	124.966	184.5	239.421	229.431	177.141	179.835	306.822	257.608	198.764	316.615	198.142	222.539	149.241	233.761
HIF3A	0.0149257	0.00299126	0.00320646	0.00687897	0	0.00549496	0.0273314	0	0.624393	0.467563	0.21824	0.35	0.0279189	0.0047232	0	0.00505611	0.00440927	0.00911148	0.0094385	0	0	0.00807699	0.0092192	0	0	0.0217844	0.011828	0.0169274
HINT1	48.3207	40.3115	32.64	48.1816	48.9399	36.6885	44.3869	31.6974	39.751	23.5827	41.6167	28.8057	24.2553	41.8371	20.4843	42.1503	39.9607	36.5559	60.5318	44.7626	50.6812	25.7176	47.1892	32.7547	37.005	47.7854	44.5757	24.4005
HINT3	8.86697	2.74291	16.2994	6.15405	8.8931	12.7328	7.0975	2.95326	1.04694	4.04933	2.91696	2.56313	0.491303	8.10724	2.01489	8.00775	4.45421	9.77637	8.78057	9.8169	18.7038	6.82249	0.473553	11.7317	3.11221	7.98639	2.93274	3.18812
HIP1	1.56383	1.66272	0.787546	1.24841	0.296217	1.09213	1.08478	1.72993	2.87718	5.28589	5.64914	2.8593	2.74064	0.951625	0.508066	1.25716	0.363363	1.21464	0.434666	0.775023	0.717186	0.391541	0.301665	0.0766501	0.396512	0.232946	0.302612	0.666718
HIPK2	1.63713	0.793364	1.37646	1.56603	0.554889	0.959593	1.02835	1.01411	0.412185	0.0250304	1.22833	0.65874	0.955894	0.788075	0.382985	1.10128	1.01639	0.977832	0.71924	0.415438	0.389978	0.88733	0.427372	0.469916	0.495445	0.764105	0.534115	0.306354
HIST1H1C	33.0309	1.44479	7.51839	11.123	8.53232	23.5972	9.18079	2.82054	51.9987	45.6563	15.529	70.1015	29.1764	16.9233	12.0137	4.66223	4.2981	59.7717	46.5	11.2322	47.8025	38.5156	50.5202	103.311	22.102	14.5507	15.2691	14.2708
HIST1H2AG	0	0	0	0	0	0	0	0	0	0	0	4.73564	0	0	0	0	0	0	0	0	0	0	0	0	0	0	0	0
HIST1H2AJ	0	0	0	0	0	0	0	0	2.32451	0.298543	1.31107	0	0	0	0	0	0	0	0	0	0	0	0	0	0	0	0	0
HIST1H2BG	0	0	0	0	0	0	0	0	5.73292	19.3793	0	0	17.443	0	0	0	0	0	2.04519	0	0	1.0501	0	0	0	0	1.08213	0
HIST1H2BJ	0	0	0	0	0	0	0	0	2.758	2.67025	0	0	5.22371	0.757481	0	0.0337862	0.883914	0	0.378423	0	1.11919	0	0	0	0	0	0.632296	0
HIST1H2BK	52.8025	18.5871	26.0417	33.6792	13.4837	21.093	22.9305	26.2488	15.1224	6.9982	8.23207	5.76719	9.30514	72.115	28.0637	109.981	23.9186	73.7206	73.9801	54.4052	29.2584	45.8568	59.1228	59.0242	37.0239	43.328	60.8997	49.6087
HIST1H2BN	0	0	0	0	0	0	0	0	0	0	0	0	9.5931	0	0	0	0	3.52212	0.405393	0	0	0	0	0	0	0	0.225787	0
HIST1H3J	0	0	0	0	0	0	0	0	0	0	0	0	5.72582	0	0	0	0	0.367604	0	0	0	0	0	0	0	0	0	0
HIST1H4C	81.454	62.9621	51.2134	55.233	47.1369	28.5304	26.3543	24.705	39.4229	11.1569	0.461184	6.35983	0.345137	22.9469	18.5482	49.295	85.6867	45.0551	39.6713	38.1655	58.25	40.7385	82.9699	7.50606	87.9455	56.9657	85.6517	19.2519
HIST1H4E	0	0	0	0	0	0	0	0	0	0	0	1.40211	6.3077	0	0	0	0	0	0	0	0	0	0	0	0	0	0	0
HIST1H4H	3.28841	0	0	0	0	0	0.352331	0	0	0	0	0	6.7182	0	0	0	0	0	0	0	0	0	0	0	0	0	0	0
HIST2H2BC	0	0	0	0	0	0	0	0	0.409119	0.180152	0.0618084	0	6.01322	0	0.97484	0	0	0	0	0	0	0	0.305485	1.25746	0	0	0	0
HIST3H2A	0	2.171	0	0	0.475171	2.35016	1.85968	0.693761	11.6585	4.80907	2.75595	8.60773	34.646	0	0	0	0	4.25116	0	0	3.25603	0	0	0	0	0	0	0.658154
HIVEP3	0.311417	0.00339528	0.20527	0.000585606	0.0873923	0.0523921	0.0604948	0.0850633	0	0	0	0	0	0.0394044	0	0.0545207	0	0.0868739	0.0514239	0	0	0.0110015	0.113016	0.0258445	0	0.00349085	0.0877132	0.0403487
HJURP	0.0943742	0.0252181	0.729875	0.0652429	0	0.138978	3.97476	0.846161	45.1791	24.8198	15.9576	29.1694	3.03043	0.0597292	0	0.021313	0.975783	0.460891	0.895189	1.95207	0.176501	0.0510704	0.116585	0.479897	13.7916	0.121537	1.27138	0.107031
HKR1	4.60095	1.37865	0	0.594461	1.12652	2.24315	2.65434	2.05594	1.67231	8.17952	5.29331	9.8703	7.06183	2.82218	1.6949	2.76863	1.45156	1.73975	1.30504	1.93592	0.808689	0.31908	6.31287	3.16491	1.9885	0.0928088	1.3066	1.28171
HLA-A	371.549	246.805	217.721	253.932	221.42	221.446	242.523	297.061	16.068	7.4357	17.7964	18.4755	11.767	83.3411	125.728	99.3633	112.638	144.52	136.319	108.144	93.1301	111.965	149.374	95.5876	100.728	120.702	171.717	91.3377
HLA-B	625.32	374.877	370.128	399.038	382.238	419.431	533.206	499.741	18.5007	1.13386	21.0296	11.8724	20.8071	116.046	194.984	226.452	269.324	219.308	239.917	247.084	194.579	217.199	229.026	206.47	193.691	215.48	286.368	163.845
HLA-C	66.7878	57.7956	58.4641	58.1856	59.8499	65.2793	74.3605	72.1406	12.3321	24.3032	19.3584	19.5871	10.8634	55.9171	76.5542	95.8371	87.8474	92.8429	74.1399	70.119	58.2454	75.0342	61.2073	66.7932	64.0108	64.0408	90.8555	62.1604
HLA-DMB	2.06042	0	0	0	0.421768	0	2.45245	1.60106	0	0	0	0	0	0	0	0	0	0	0	0	0	0	0	0	0	0	0	0
HLA-DPA1	9.30519	1.7328	1.02881	2.2286	4.34843	1.89341	5.22071	8.08637	0	0	0	0	0.113281	0.0132677	0	0.0725922	0	0.0682519	0	0.715808	0	0.242012	0	0.615908	0	0.436753	0.0196889	0.158499
HLA-DPB1	12.3061	2.57016	1.9926	7.02977	3.0514	3.94616	7.14915	4.28541	3.52316	0.310278	1.72987	2.52691	0.497918	0.0168472	0.839496	0	0.0209699	2.16664	0.628435	0.384546	0.849644	0.806673	0.438452	0.300797	0	0.646	0.0437515	0.442773
HLA-DQB1	0	0	0	0.00501895	0	0	0.358943	0	0	0	0	0	0	0	0	0.00491863	0	0	0.110182	0	0	0.377154	0	0	0	0.0598367	0	0
HLA-DRB5	5.82492	0.065852	0.176474	1.1216	2.82499	0.362912	1.80509	3.09341	0	0	0	0	0	0	0	0	0	0	0	0	0	0	0	0	0	0	0	0
HLA-E	138.259	76.9149	73.1261	59.8021	97.3903	85.3098	72.222	61.5951	12.3309	2.04813	6.59449	13.7625	6.03407	37.049	39.1631	78.9179	67.8472	65.0844	78.3608	53.3589	58.6865	58.1631	82.8852	70.0593	58.2846	72.7638	68.5409	38.9967
HLA-F	5.58408	1.43744	1.35424	2.39774	1.61552	2.16546	1.84058	1.95818	0	0	0	0	0	0.259172	0.403579	0.344696	0.439899	1.7726	1.0829	0.256674	0.222795	1.45047	1.37966	0.220851	0.753274	0.473029	1.95362	1.39326
HLA-F-AS1	0.322809	0.0444768	0.00794611	0.0447503	0.272585	0.122558	1.01597	0	0	0	0	0	0	0.430152	0.38276	0.0187953	0.0327816	0.474174	0.140342	0.163946	0.99614	0.480387	0	0.376172	0.37422	1.07653	0	0.062924
HLA-H	50.0438	32.5603	27.7407	27.7098	31.335	35.4386	32.6027	40.1363	0.16647	0.0855206	0.469459	0.48643	0.390368	12.197	20.1306	15.1642	16.1835	21.9763	18.7069	15.9564	12.2946	16.0932	18.5623	13.3315	15.2197	21.9175	28.5006	13.9347
HLTF	7.80112	4.14788	2.96072	4.42259	3.32085	4.04976	2.15056	3.74975	2.02747	1.29665	2.91353	3.14078	1.18253	4.57744	0.747659	1.03289	1.25846	1.83463	1.05172	2.09798	1.10231	1.59475	1.09938	2.57177	1.86961	1.49052	0.565211	0.761097
HLX	1.80346	0.717493	1.01342	3.14473	0.0517306	0.697786	2.14028	0.830807	0	0	0	0	0	0.809707	0.249059	0.349564	2.61295	0.462813	0.799041	1.12012	0	2.66674	0.70243	1.55278	0.923279	2.26731	2.85933	1.28973
HM13	1.20057	1.85591	1.7357	2.1456	3.13192	1.5416	2.04598	1.0108	1.11339	0.909299	2.40017	1.2456	2.6799	4.42122	1.84516	8.39268	2.61676	4.35047	4.93945	4.83828	2.89157	3.85653	4.70035	2.54218	2.44411	3.10074	4.19396	2.37448
HMCN1	3.53889	0.202726	0.594196	0.173913	0.854119	3.20612	0.376243	0.141708	0	0.00576562	0.102715	0.00670463	0.00246364	0.00250075	0	0.0240958	0.0793736	0	0.0299861	0	0	0.00855342	0	0.00669741	0.0177733	0.00407401	0.00834986	0.0358494
HMGA1	2.81953	4.58688	1.69768	1.76455	2.73501	2.67257	2.8154	4.13734	17.4594	22.8013	18.9492	19.8451	11.7856	11.051	6.08478	11.1437	7.26713	7.52324	9.13538	9.2288	13.9646	14.1213	10.3234	12.5908	14.3283	12.1648	11.0382	8.7526
HMGA2	0.636991	0.627506	1.30167	2.50977	6.17378	2.6544	1.67358	2.33693	11.5865	8.12854	7.19572	7.10801	9.38669	35.0755	6.30511	10.3258	17.3095	11.6234	11.5911	5.6513	17.3017	22.0638	10.1927	8.75696	18.9497	24.4728	11.9995	6.50702
HMGB1	89.1187	48.8634	42.1931	66.0208	34.1557	46.5824	53.9241	36.5097	238.822	247.293	321.126	229.63	346.895	19.5481	22.2323	36.539	32.5883	30.414	30.5495	36.867	34.4431	41.1009	24.9615	33.0033	45.7121	41.9883	30.2715	20.4385
HMGB2	13.3366	3.49732	2.35873	6.16258	4.07997	7.12346	4.68074	5.14456	60.3451	35.7764	38.6816	64.9043	16.5733	4.29018	2.16841	2.61963	4.37781	3.63438	3.64206	2.9639	7.64893	7.28397	3.75731	5.01824	9.85706	2.98906	2.75782	1.79809
HMGB3	1.34664	1.05445	1.27522	0.116582	0.0662781	1.51983	2.40866	1.16121	33.7475	53.117	35.7903	29.4554	26.5473	1.3768	0.199438	0.0822616	0.669548	0.84003	0.511871	0.717559	0.696377	0.525641	1.09995	0.583112	1.09192	0.132041	0.548801	0.413105
HMGCL	7.30212	10.7254	1.05017	5.38397	11.6155	6.5989	8.55661	10.6566	0.600338	0.366602	0.539047	0	0.0747052	13.1186	7.2266	17.4418	12.6855	15.4474	12.1833	8.40255	20.1851	12.5525	9.532	19.2932	15.3005	14.7386	6.00911	8.04426
HMGCR	1.90916	0.478318	0.416593	2.1527	0.261727	1.68282	0.86336	0.802467	12.2387	7.19558	5.51268	14.7383	13.144	1.37313	0.488287	0.40786	1.17091	2.47815	1.69792	2.15667	0.549987	2.62923	1.67822	1.24615	0.718651	1.54505	0.726141	1.1238
HMGCS1	1.01121	1.02484	3.14173	0.552675	3.94444	2.63365	1.55226	0.790933	21.3054	12.9196	6.14442	24.4691	7.38025	2.69885	1.1207	1.7743	13.4982	6.10873	3.58238	0.875679	2.07258	5.12428	6.8195	2.96129	3.53277	3.40814	2.45764	1.03172
HMGN1	79.0841	52.3335	67.5113	77.6357	58.198	54.5293	58.5089	43.8048	179.833	179.645	136.524	147.147	248.838	89.0612	48.9479	45.8872	205.213	214.388	175.88	91.2075	141.931	82.063	104.439	119.261	204.218	115.66	117.685	74.3513
HMGN2	65.106	57.8232	43.2972	76.3862	60.3874	56.941	87.5357	53.5644	190.427	210.162	233.244	218.836	173.319	75.5087	32.9206	67.3982	70.7814	70.4109	72.1986	50.6122	98.589	66.6096	70.16	70.7434	114.13	55.7633	57.5885	47.0021
HMGN3	12.4089	9.68394	7.66284	10.7003	9.04787	6.50414	7.38045	7.46833	32.0149	23.7713	38.8098	23.1915	31.5803	8.04582	1.32405	6.1667	4.08791	5.49493	3.993	5.16084	3.76893	3.74417	6.97062	3.52968	4.07771	6.03251	2.59065	2.89496
HMGN4	42.6017	15.3693	15.9828	45.0714	9.2214	23.0464	18.2793	12.2395	30.7313	42.7944	6.94588	36.9008	20.2681	48.3205	19.6039	27.8037	45.4976	41.4285	53.7372	55.2481	68.7135	29.6808	21.7723	36.2575	36.1719	25.3279	18.532	20.6516
HMGXB4	2.25887	2.14367	0.621783	2.82935	1.48936	2.93134	1.90109	1.76422	5.08182	3.39723	7.32142	6.28318	14.2784	3.25	1.26839	0.561922	2.05814	0.75423	0.954927	0.473258	0.449304	2.02436	1.08112	1.55612	0.790898	0.268134	0.682946	0.622766
[truncated: 3,103 more rows]
